# Supplementary material for: Genome-Wide Transcriptional Changes of Rhodosporidium kratochvilovae at Low Temperature
Source: Front Microbiol. 2021 Sep 16;12:727105. doi: 10.3389/fmicb.2021.727105 (PMC8481953; doi:10.3389/fmicb.2021.727105)
Supplement: Supplementary file 2 [file Table_2.XLSX]

## Sheet: List of DEGs
List of DEGs were significantly determined of R. kratochvilovae at low versus normal temperature
Kegg Pathway: DEGs included in KEGG pathways
Description: Nr description
Up/Down-Regulation: Compared with the control group, gene expression up-regulated or down regulated
log2FoldChange(YM25235_15/YM25235_30): Fold change of differential expression between treatment and control groups after log2 transformation
Padj: The corrected pvalue
GeneID	Kegg pathway	Description	Up/Down-Regulation	log2FoldChange(YM25235_15/YM25235_30)	Padj
EVM0004254	DNA replication	histone-binding protein RBBP4 [Rhodosporidium toruloides NP11]	Up	8.18565	6.22325e-51
EVM0001626	mRNA surveillance pathway	molecular chaperone GrpE [Rhodosporidium toruloides NP11]	Up	7.91718	6.52361e-46
EVM0005149	Endocytosis	protein of pyridoxal phosphate phosphatase-related family [Rhodosporidium toruloides NP11]	Up	7.16163	1.96565e-35
EVM0003618	Endocytosis	transcription factor [Rhodosporidium toruloides NP11]	Up	6.72682	5.76768e-30
EVM0000292	MAPK signaling pathway - yeast	GDP-fucose protein O-fucosyltransferase family protein [Rhodosporidium toruloides NP11]	Up	6.7266	4.83011e-30
EVM0002391	MAPK signaling pathway - yeast	nucleus export protein Brr6 [Rhodosporidium toruloides NP11]	Up	6.45239	1.44894e-26
EVM0004860	Meiosis - yeast	hypothetical protein RTG_00277 [Rhodotorula glutinis ATCC 204091]	Up	6.01367	6.14085e-22
EVM0004609	mRNA surveillance pathway	Arylamine N-acetyltransferase 1 [Rhodotorula glutinis ATCC 204091]	Up	5.58676	1.35052e-17
EVM0001661	Fatty acid metabolism	GATA-binding transcription factor [Rhodosporidium toruloides NP11]	Up	4.96108	1.9929e-13
EVM0003124	Biosynthesis of antibiotics	methyltransferase type 11 [Rhodosporidium toruloides NP11]	Up	4.50935	1.70813e-10
EVM0005481	Ribosome	C6 transcription factor [Rhodosporidium toruloides NP11]	Up	4.37974	1.92631e-14
EVM0002407	Metabolic pathways	NUDIX hydrolase domain containing protein [Rhodosporidium toruloides NP11]	Up	3.87148	1.97172e-07
EVM0003109	Biosynthesis of antibiotics	glycosyltransferase family 8 protein [Rhodosporidium toruloides NP11]	Up	3.81533	3.10253e-37
EVM0008099	Phosphatidylinositol signaling system	NA	Up	3.51876	7.15253e-39
EVM0005268	MAPK signaling pathway - yeast	hypothetical protein RHOBADRAFT_47619 [Rhodotorula graminis WP1]	Up	3.3213	2.40863e-19
EVM0008123	Phosphatidylinositol signaling system	hypothetical protein RHTO_05572 [Rhodosporidium toruloides NP11]	Up	3.18365	4.42578e-05
EVM0003989	mRNA surveillance pathway	hypothetical protein RHTO_05979 [Rhodosporidium toruloides NP11]	Up	3.1563	5.47111e-05
EVM0006073	Endocytosis	cell surface glycoprotein (predicted) [Sugiyamaella lignohabitans]	Up	3.07716	1.58352e-21
EVM0002393	MAPK signaling pathway - yeast	FHA domain containing protein [Rhodosporidium toruloides NP11]	Up	3.07654	5.92661e-56
EVM0008382	Metabolic pathways	RHTO0S01e16380g1_1 [Rhodosporidium toruloides]	Up	2.93812	4.81558e-11
EVM0000981	Metabolic pathways	hypothetical protein RHTO_06212 [Rhodosporidium toruloides NP11]	Up	2.90466	1.10629e-11
EVM0006957	Metabolic pathways	capsular related protein, Esterase, SGNH hydrolase-type domain containing [Rhodosporidium toruloides NP11]	Up	2.78878	1.17773e-38
EVM0006822	Biosynthesis of amino acids	LigA [Rhodotorula glutinis ATCC 204091]	Up	2.62999	4.11995e-13
EVM0003237	MAPK signaling pathway - yeast	L-fucose transporter [Rhodosporidium toruloides NP11]	Up	2.6289	0.000175112
EVM0001523	MAPK signaling pathway - yeast	RHTO0S03e04654g1_1 [Rhodosporidium toruloides]	Up	2.61706	2.31464e-28
EVM0007842	MAPK signaling pathway - yeast	hypothetical protein MVLG_02501 [Microbotryum violaceum p1A1 Lamole]	Up	2.59099	1.31217e-52
EVM0000372	MAPK signaling pathway - yeast	WetA [Rhodosporidium toruloides NP11]	Up	2.56949	1.70656e-05
EVM0005653	Endocytosis	hypothetical protein RHOBADRAFT_56211 [Rhodotorula graminis WP1]	Up	2.53651	5.28658e-10
EVM0007530	MAPK signaling pathway - yeast	LigA [Rhodotorula glutinis ATCC 204091]	Up	2.52334	1.47705e-09
EVM0003403	MAPK signaling pathway - yeast	FLO11p GPI-anchored cell surface glycoprotein (flocculin) [Saccharomyces sp. 'boulardii']	Up	2.49422	2.46864e-09
EVM0005329	MAPK signaling pathway - yeast	peroxiredoxin Q/BCP [Rhodosporidium toruloides NP11]	Up	2.4866	4.84501e-61
EVM0004853	Meiosis - yeast	origin recognition complex subunit 1 [Rhodosporidium toruloides NP11]	Up	2.48482	5.03799e-10
EVM0000807	MAPK signaling pathway - yeast	Histone H1/H5 [Rhodosporidium toruloides NP11]	Up	2.46807	3.19808e-39
EVM0007768	Fatty acid metabolism	hypothetical protein RHTO_04257 [Rhodosporidium toruloides NP11]	Up	2.44979	0.000975366
EVM0001628	Endocytosis	hypothetical protein RHTO_01851 [Rhodosporidium toruloides NP11]	Up	2.43085	8.71515e-15
EVM0001829	Metabolic pathways	hypothetical protein RHTO_00362 [Rhodosporidium toruloides NP11]	Up	2.40383	1.38483e-08
EVM0006989	Longevity regulating pathway - multiple species	amino acid transmembrane transporter [Rhodosporidium toruloides NP11]	Up	2.37561	5.26226e-07
EVM0000402	MAPK signaling pathway - yeast	hypothetical protein RHOBADRAFT_52738, partial [Rhodotorula graminis WP1]	Up	2.36533	2.33351e-06
EVM0002560	Glutathione metabolism	hypothetical protein RHTO_07559 [Rhodosporidium toruloides NP11]	Up	2.34599	6.18173e-28
EVM0002728	Biosynthesis of amino acids	NA	Up	2.32467	2.49442e-09
EVM0006172	Endocytosis	Proteophosphoglycan ppg4 [Rhodotorula glutinis ATCC 204091]	Up	2.29455	0.000166447
EVM0003909	Cell cycle - yeast	NA	Up	2.29319	9.48024e-20
EVM0004563	MAPK signaling pathway - yeast	Aga1p [Rhodotorula glutinis ATCC 204091]	Up	2.27953	2.20372e-07
EVM0002462	MAPK signaling pathway - yeast	Prefoldin and Pericentrin/AKAP-450 centrosomal targeting domain protein [Rhodosporidium toruloides NP11]	Up	2.26064	1.75029e-48
EVM0001316	Metabolic pathways	alpha-amylase, glycoside hydrolase family 13 protein [Rhodosporidium toruloides NP11]	Up	2.24417	1.08574e-24
EVM0001871	Longevity regulating pathway - multiple species	putative Hst3 protein [Rhodotorula glutinis ATCC 204091]	Up	2.20768	1.45105e-09
EVM0005179	RNA transport	cellular nucleic acid-binding protein [Rhodosporidium toruloides NP11]	Up	2.18913	1.61844e-62
EVM0004222	MAPK signaling pathway - yeast	BTB/POZ-like domain containing protein [Rhodosporidium toruloides NP11]	Up	2.1872	0.00791186
EVM0005263	MAPK signaling pathway - yeast	MFS general substrate transporter [Cylindrobasidium torrendii FP15055 ss-10]	Up	2.18336	4.4002e-05
EVM0001026	Metabolic pathways	ATP-dependent helicase [Rhodotorula toruloides NP11]	Up	2.17965	9.12887e-31
EVM0001017	Nucleotide excision repair	Drp1p [Rhodotorula glutinis ATCC 204091]	Up	2.17604	4.01684e-11
EVM0006613	MAPK signaling pathway - yeast	Major Facilitator Superfamily protein [Rhodosporidium toruloides NP11]	Up	2.16759	5.47282e-12
EVM0007269	MAPK signaling pathway - yeast	hypothetical protein RHOSPDRAFT_35121 [Rhodotorula sp. JG-1b]	Up	2.15095	2.50708e-20
EVM0004712	mRNA surveillance pathway	hypothetical protein RHTO_04260 [Rhodosporidium toruloides NP11]	Up	2.14909	4.64174e-28
EVM0003266	MAPK signaling pathway - yeast	hypothetical protein RHTO_04259 [Rhodosporidium toruloides NP11]	Up	2.14578	1.43204e-11
EVM0003440	Meiosis - yeast	E3 ubiquitin-protein ligase UHRF1 [Rhodosporidium toruloides NP11]	Up	2.13431	4.19209e-19
EVM0002505	MAPK signaling pathway - yeast	Proteophosphoglycan ppg4 [Rhodotorula glutinis ATCC 204091]	Up	2.13136	4.81593e-06
EVM0008333	MAPK signaling pathway - yeast	hypothetical protein RHOBADRAFT_55061 [Rhodotorula graminis WP1]	Up	2.13029	2.78738e-19
EVM0001947	MAPK signaling pathway - yeast	F-box domain containing protein [Rhodosporidium toruloides NP11]	Up	2.11157	6.3284e-05
EVM0005938	MAPK signaling pathway - yeast	RHTO0S12e01332g1_1 [Rhodosporidium toruloides]	Up	2.08855	1.19643e-09
EVM0008002	Mismatch repair	proliferating cell nuclear antigen [Rhodosporidium toruloides NP11]	Up	2.08105	1.45339e-61
EVM0007825	mRNA surveillance pathway	nucleosome binding protein (Nhp6a) [Rhodosporidium toruloides NP11]	Up	2.0754	2.3146e-77
EVM0003211	Metabolic pathways	hypothetical protein RHOBADRAFT_52560, partial [Rhodotorula graminis WP1]	Up	2.0744	5.71289e-05
EVM0003714	MAPK signaling pathway - yeast	hypothetical protein K443DRAFT_4672 [Laccaria amethystina LaAM-08-1]	Up	2.06766	2.10589e-13
EVM0004763	Endocytosis	hypothetical protein RHTO_06950 [Rhodosporidium toruloides NP11]	Up	2.06566	8.38362e-46
EVM0001330	MAPK signaling pathway - yeast	duf895 domain membrane protein [Colletotrichum orbiculare MAFF 240422]	Up	2.04929	4.80664e-07
EVM0004037	Carbon metabolism	hypothetical protein RTG_03068 [Rhodotorula glutinis ATCC 204091]	Up	2.04808	2.23634e-17
EVM0001744	Metabolic pathways	putative MFS monosaccharide transporter [Wallemia sebi CBS 633.66]	Up	2.04768	1.96376e-14
EVM0004251	DNA replication	ribonuclease H2, subunit B [Rhodosporidium toruloides NP11]	Up	2.0289	1.89303e-14
EVM0000508	Mitophagy - yeast	hypothetical protein RHTO_06147 [Rhodosporidium toruloides NP11]	Up	2.02478	0.000238008
EVM0000430	Linoleic acid metabolism	prostaglandin-endoperoxide synthase 2 [Rhodosporidium toruloides NP11]	Up	2.01883	3.07983e-38
EVM0007536	Endocytosis	hypothetical protein RHTO_02240 [Rhodosporidium toruloides NP11]	Up	2.01717	3.40553e-24
EVM0001915	Biosynthesis of amino acids	ATP phosphoribosyltransferase [Rhodosporidium toruloides NP11]	Up	2.01225	2.61685e-52
EVM0007914	MAPK signaling pathway - yeast	serine/threonine protein kinase SepH [Rhodosporidium toruloides NP11]	Up	2.0037	1.69969e-05
EVM0004858	Meiosis - yeast	NA	Up	2.00246	1.48021e-07
EVM0008084	Phosphatidylinositol signaling system	Proteophosphoglycan ppg4 [Rhodotorula glutinis ATCC 204091]	Up	1.98235	1.24562e-40
BGI_novel_G000039	Metabolic pathways	glycosyltransferase family 59 protein [Rhodotorula graminis WP1]	Up	1.97677	0.0020155
EVM0006033	Endocytosis	protein kinase [Rhodosporidium toruloides NP11]	Up	1.97307	5.48069e-12
EVM0004339	Metabolic pathways	NA	Up	1.96498	2.06563e-09
EVM0000244	mRNA surveillance pathway	zinc finger, MYND-type protein [Rhodosporidium toruloides NP11]	Up	1.96493	3.45003e-10
EVM0000833	Endocytosis	hypothetical protein RHTO_02987 [Rhodosporidium toruloides NP11]	Up	1.95683	8.83476e-11
EVM0000907	Ribosome	RHTO0S09e00980g1_1 [Rhodosporidium toruloides]	Up	1.9534	0.0134236
EVM0005941	MAPK signaling pathway - yeast	histone acetyltransferase 1 [Rhodosporidium toruloides NP11]	Up	1.95273	5.51424e-29
EVM0002762	MAPK signaling pathway - yeast	short-chain dehydrogenase/reductase SDR family protein [Rhodosporidium toruloides NP11]	Up	1.94517	6.90702e-11
EVM0002035	Longevity regulating pathway - multiple species	putative Hst3 protein [Rhodotorula glutinis ATCC 204091]	Up	1.94499	2.08509e-05
EVM0000006	Metabolic pathways	hypothetical protein RHTO_04259 [Rhodosporidium toruloides NP11]	Up	1.93574	6.68308e-16
EVM0004521	Cell cycle - yeast	protein of XAP5 family [Rhodosporidium toruloides NP11]	Up	1.93485	1.018e-29
EVM0002929	MAPK signaling pathway - yeast	short-chain dehydrogenase/reductase SDR family protein [Rhodosporidium toruloides NP11]	Up	1.93448	1.26905e-18
EVM0008150	Metabolic pathways	glutamate dehydrogenase (NADP+) [Rhodosporidium toruloides NP11]	Up	1.93278	1.22077e-26
EVM0001040	Endocytosis	ADP-ribosylation factor 6 [Rhodosporidium toruloides NP11]	Up	1.93261	5.89849e-28
EVM0004177	Endocytosis	SprT-like domain containing protein [Rhodosporidium toruloides NP11]	Up	1.92638	8.85275e-17
EVM0003904	Cell cycle - yeast	hypothetical protein RHTO_00848 [Rhodosporidium toruloides NP11]	Up	1.92604	1.69897e-07
EVM0003407	Homologous recombination	replication factor A1 [Rhodosporidium toruloides NP11]	Up	1.90651	1.87089e-34
EVM0001494	MAPK signaling pathway - yeast	Proteophosphoglycan 5 [Rhodotorula glutinis ATCC 204091]	Up	1.90614	0.000725591
EVM0002584	MAPK signaling pathway - yeast	cell surface glycoprotein (predicted) [Sugiyamaella lignohabitans]	Up	1.90363	1.8975e-09
EVM0004721	MAPK signaling pathway - yeast	DUF803 domain membrane protein [Rhodosporidium toruloides NP11]	Up	1.90077	4.64538e-29
EVM0000094	DNA replication	RHTO0S04e05204g1_1 [Rhodosporidium toruloides]	Up	1.89437	5.38615e-36
EVM0008398	MAPK signaling pathway - yeast	Proteophosphoglycan ppg4 [Rhodotorula glutinis ATCC 204091]	Up	1.89129	0.00152614
EVM0006341	Biosynthesis of secondary metabolites	putative hydrolases of HD superfamily [Rhodosporidium toruloides NP11]	Up	1.88968	1.57208e-17
EVM0000573	MAPK signaling pathway - yeast	hypothetical protein RHTO_03514 [Rhodosporidium toruloides NP11]	Up	1.88654	5.01966e-19
EVM0001619	mRNA surveillance pathway	zinc-binding oxidoreductase [Rhodosporidium toruloides NP11]	Up	1.88652	6.26439e-06
EVM0002671	mRNA surveillance pathway	putative Chloride channel [Rhodotorula glutinis ATCC 204091]	Up	1.88058	9.06789e-18
EVM0005491	Cell cycle - yeast	structural maintenance of chromosome 4 [Rhodosporidium toruloides NP11]	Up	1.87242	2.46364e-57
EVM0003652	mRNA surveillance pathway	NA	Up	1.86746	0.0131077
EVM0002802	Endocytosis	hypothetical protein M422DRAFT_259004 [Sphaerobolus stellatus SS14]	Up	1.85892	4.61834e-11
EVM0002534	Base excision repair	DNA-3-methyladenine glycosylase II [Rhodosporidium toruloides NP11]	Up	1.85118	0.0254942
EVM0008132	Phosphatidylinositol signaling system	sulfate permease [Rhodosporidium toruloides NP11]	Up	1.84781	0.00125813
EVM0003367	MAPK signaling pathway - yeast	replication fork protection complex subunit Tof1/Swi1 [Rhodosporidium toruloides NP11]	Up	1.84416	4.71056e-29
EVM0007626	Metabolic pathways	Proteophosphoglycan 5 [Rhodotorula glutinis ATCC 204091]	Up	1.84279	2.08432e-25
EVM0000747	Metabolic pathways	chromosome segregation protein, Pcs1 [Rhodosporidium toruloides NP11]	Up	1.83679	2.43116e-35
EVM0005282	MAPK signaling pathway - yeast	NA	Up	1.83223	0.0017953
EVM0000903	Endocytosis	BTB/POZ-like domain containing protein [Rhodosporidium toruloides NP11]	Up	1.82901	0.006216
EVM0003592	MAPK signaling pathway - yeast	NA	Up	1.82323	0.0287731
EVM0008154	MAPK signaling pathway - yeast	hypothetical protein CMQ_2906 [Grosmannia clavigera kw1407]	Up	1.82101	0.000386477
EVM0000660	MAPK signaling pathway - yeast	chromosome segregation protein [Rhodosporidium toruloides NP11]	Up	1.81865	1.08411e-26
EVM0007522	Peroxisome	NA	Up	1.81598	0.0282789
EVM0000306	MAPK signaling pathway - yeast	hypothetical protein RTG_03145 [Rhodotorula glutinis ATCC 204091]	Up	1.80792	2.0461e-08
EVM0008285	MAPK signaling pathway - yeast	Serine/arginine repetitive matrix protein 1 [Rhodotorula glutinis ATCC 204091]	Up	1.80382	0.030547
EVM0000641	Metabolic pathways	mitochondrial carrier protein, tricarboxylate/iron carrier [Rhodosporidium toruloides NP11]	Up	1.80084	1.32335e-08
EVM0004648	mRNA surveillance pathway	mitochondrial carrier protein, tricarboxylate/iron carrier [Rhodosporidium toruloides NP11]	Up	1.80084	1.32335e-08
EVM0002557	mRNA surveillance pathway	hypothetical protein MVLG_06413 [Microbotryum violaceum p1A1 Lamole]	Up	1.79839	1.04215e-27
EVM0007227	Metabolic pathways	MAGE family protein [Rhodosporidium toruloides NP11]	Up	1.79665	8.64849e-22
EVM0004372	MAPK signaling pathway - yeast	tRNA (guanine-N2-)-methyltransferase [Rhodosporidium toruloides NP11]	Up	1.79078	8.17427e-10
EVM0005302	MAPK signaling pathway - yeast	hypothetical protein MYCFIDRAFT_28711 [Pseudocercospora fijiensis CIRAD86]	Up	1.78831	0.0306172
EVM0003912	Cell cycle - yeast	hypothetical protein RHTO_00853 [Rhodosporidium toruloides NP11]	Up	1.78253	8.58937e-18
EVM0001905	MAPK signaling pathway - yeast	centrin 3 [Rhodosporidium toruloides NP11]	Up	1.77899	9.86865e-21
EVM0000417	MAPK signaling pathway - yeast	hypothetical protein RHTO_01426 [Rhodosporidium toruloides NP11]	Up	1.77723	0.00052929
EVM0006471	MAPK signaling pathway - yeast	Hkr1p [Sugiyamaella lignohabitans]	Up	1.77561	5.17734e-13
EVM0005993	DNA replication	DNA primase small subunit [Rhodosporidium toruloides NP11]	Up	1.77539	5.24036e-17
EVM0005334	Endocytosis	hypothetical protein RHOBADRAFT_54943 [Rhodotorula graminis WP1]	Up	1.77372	2.28432e-05
EVM0004957	mRNA surveillance pathway	hypothetical protein RHTO_00331 [Rhodosporidium toruloides NP11]	Up	1.7717	2.63692e-08
EVM0005767	Endocytosis	Putative Pc16g04480 protein [Torrubiella hemipterigena]	Up	1.76705	0.012294
EVM0005359	MAPK signaling pathway - yeast	hypothetical protein MVLG_05306 [Microbotryum violaceum p1A1 Lamole]	Up	1.76501	2.07313e-15
EVM0003806	MAPK signaling pathway - yeast	minichromosome maintenance protein 1 [Rhodosporidium toruloides NP11]	Up	1.76314	2.16711e-15
EVM0008394	MAPK signaling pathway - yeast	fatty acid elongase 2 [Rhodosporidium toruloides NP11]	Up	1.76037	6.4516e-27
EVM0000720	MAPK signaling pathway - yeast	kinesin family member 11 [Rhodosporidium toruloides NP11]	Up	1.75518	4.23846e-31
EVM0005527	Biosynthesis of amino acids	Proteophosphoglycan ppg4 [Rhodotorula glutinis ATCC 204091]	Up	1.7462	0.00167202
EVM0003749	Ribosome biogenesis in eukaryotes	diamine N-acetyltransferase [Rhodosporidium toruloides NP11]	Up	1.7433	0.00506165
EVM0006006	Metabolic pathways	acetyltransferase GNAT family [Rhodosporidium toruloides NP11]	Up	1.7384	0.000969474
EVM0005153	Endocytosis	hypothetical protein RHTO_05851 [Rhodosporidium toruloides NP11]	Up	1.73768	0.0112687
EVM0003127	Biosynthesis of antibiotics	3 -5 exonuclease [Ophiostoma piceae UAMH 11346]	Up	1.73689	0.0401905
EVM0007834	MAPK signaling pathway - yeast	hypothetical protein RHOBADRAFT_51796 [Rhodotorula graminis WP1]	Up	1.73611	8.21078e-49
EVM0002029	MAPK signaling pathway - yeast	DNA-directed RNA polymerase III subunit Rpc31 family [Rhodosporidium toruloides NP11]	Up	1.72651	1.06102e-37
EVM0000282	MAPK signaling pathway - yeast	zinc finger, Mcm10/DnaG-type domain containing protein [Rhodosporidium toruloides NP11]	Up	1.72401	5.53379e-18
EVM0000475	MAPK signaling pathway - yeast	RHTO0S08e00166g1_1 [Rhodosporidium toruloides]	Up	1.72391	3.96807e-28
EVM0007801	Biosynthesis of secondary metabolites	Ubiquinone/menaquinone biosynthesis methyltransferase UbiE [Rhodotorula glutinis ATCC 204091]	Up	1.72181	1.26744e-15
EVM0003846	MAPK signaling pathway - yeast	RHTO0S17e00914g2_1 [Rhodosporidium toruloides]	Up	1.71941	1.17596e-24
EVM0004912	Vitamin B6 metabolism	caffeoyl-CoA O-methyltransferase [Rhodosporidium toruloides NP11]	Up	1.71833	0.00802236
EVM0006518	Metabolic pathways	gamma-glutamyltranspeptidase [Rhodosporidium toruloides NP11]	Up	1.71289	8.59071e-29
EVM0000969	Endocytosis	NA	Up	1.70698	2.79209e-10
EVM0006242	MAPK signaling pathway - yeast	RHTO0S10e00914g1_1 [Rhodosporidium toruloides]	Up	1.70146	3.68091e-19
EVM0000344	mRNA surveillance pathway	glycoside hydrolase family 5 protein [Rhodotorula graminis WP1]	Up	1.69495	4.0411e-08
EVM0004018	Ribosome	RHTO0S01e15412g2_1 [Rhodosporidium toruloides]	Up	1.69112	0.0131077
EVM0008254	MAPK signaling pathway - yeast	hypothetical protein RHTO_04861 [Rhodotorula toruloides NP11]	Up	1.68598	0.000336565
EVM0004071	Carbon metabolism	hypothetical protein RHTO_05525 [Rhodosporidium toruloides NP11]	Up	1.68519	6.37985e-18
EVM0005407	MAPK signaling pathway - yeast	histone H3 [Rhodosporidium toruloides NP11]	Up	1.68062	7.79493e-38
EVM0000112	Metabolic pathways	centromeric protein E [Rhodosporidium toruloides NP11]	Up	1.67993	1.66847e-18
EVM0005245	Mitophagy - yeast	prostaglandin-endoperoxide synthase 2 [Rhodosporidium toruloides NP11]	Up	1.67403	7.66682e-07
EVM0004767	MAPK signaling pathway - yeast	RNA-binding protein Musashi [Rhodosporidium toruloides NP11]	Up	1.6719	3.01412e-25
EVM0006676	MAPK signaling pathway - yeast	replication factor A2 [Rhodosporidium toruloides NP11]	Up	1.67033	1.07354e-39
EVM0002007	Biosynthesis of antibiotics	hypothetical protein RHTO_07798 [Rhodosporidium toruloides NP11]	Up	1.67015	1.10272e-05
EVM0005362	MAPK signaling pathway - yeast	subtilisin-like protease [Rhodosporidium toruloides NP11]	Up	1.66887	3.01837e-29
EVM0006773	MAPK signaling pathway - yeast	Proteophosphoglycan 5 [Rhodotorula glutinis ATCC 204091]	Up	1.66369	0.0231639
EVM0002220	DNA replication	DNA primase large subunit [Rhodosporidium toruloides NP11]	Up	1.65714	7.71717e-21
EVM0000894	mRNA surveillance pathway	Proteophosphoglycan 5 [Rhodotorula glutinis ATCC 204091]	Up	1.65707	0.0027904
EVM0002164	Biosynthesis of antibiotics	delta24(24(1))-sterol reductase [Rhodosporidium toruloides NP11]	Up	1.65616	2.56218e-19
EVM0004966	Meiosis - yeast	regulatory subunit for Cdc7p protein kinase [Rhodosporidium toruloides NP11]	Up	1.65457	5.79911e-21
EVM0004153	Mitophagy - yeast	Chain A, Crystal Structure Of The Apo Forms Of Rhodotorula Graminis D-Mandelate Dehydrogenase At 1.8a.	Up	1.64978	1.52083e-05
EVM0004841	MAPK signaling pathway - yeast	type 2 phosphatidic acid phosphatase beta [Rhodosporidium toruloides NP11]	Up	1.64942	0.000746912
EVM0004454	Amino sugar and nucleotide sugar metabolism	glycosyltransferase family 2 protein [Rhodosporidium toruloides NP11]	Up	1.64916	1.47273e-16
EVM0007888	MAPK signaling pathway - yeast	Cell wall surface anchor family protein [Rhodotorula glutinis ATCC 204091]	Up	1.64804	3.42869e-52
EVM0002169	Metabolic pathways	UDP-glucose 6-dehydrogenase [Rhodosporidium toruloides NP11]	Up	1.64667	4.79585e-26
EVM0006859	MAPK signaling pathway - yeast	hypothetical protein RHTO_06624 [Rhodosporidium toruloides NP11]	Up	1.63982	3.6071e-10
EVM0005118	MAPK signaling pathway - yeast	MFS general substrate transporter [Rhodotorula sp. JG-1b]	Up	1.6368	2.99426e-07
EVM0007706	MAPK signaling pathway - yeast	cell surface glycoprotein (predicted) [Sugiyamaella lignohabitans]	Up	1.63629	1.42903e-16
EVM0004360	MAPK signaling pathway - yeast	hypothetical protein H072_4054 [Dactylellina haptotyla CBS 200.50]	Up	1.6249	3.82067e-16
EVM0005397	MAPK signaling pathway - yeast	cell surface glycoprotein (predicted) [Sugiyamaella lignohabitans]	Up	1.62287	2.05528e-07
EVM0008007	Mismatch repair	hypothetical protein RHTO_02953 [Rhodosporidium toruloides NP11]	Up	1.62159	0.0371583
EVM0007575	MAPK signaling pathway - yeast	hypothetical protein RHTO_08111 [Rhodosporidium toruloides NP11]	Up	1.61114	0.0337902
EVM0008180	Biosynthesis of amino acids	acetolactate synthase [Rhodotorula sp. JG-1b]	Up	1.60863	3.53537e-21
EVM0005773	Endocytosis	ASF1-like histone chaperone [Rhodosporidium toruloides NP11]	Up	1.60049	1.37214e-05
EVM0007052	Ribosome biogenesis in eukaryotes	hypothetical protein RHTO_04460 [Rhodosporidium toruloides NP11]	Up	1.59682	0.00016274
EVM0005515	Biosynthesis of amino acids	RHTO0S10e00364g1_1 [Rhodosporidium toruloides]	Up	1.59469	4.06152e-24
EVM0003513	MAPK signaling pathway - yeast	Glycoside hydrolase family 63 protein [Rhodotorula glutinis ATCC 204091]	Up	1.59339	1.78544e-29
EVM0005820	Endocytosis	hypothetical protein RHTO_05773 [Rhodosporidium toruloides NP11]	Up	1.59068	5.31397e-07
EVM0001875	Metabolic pathways	RHTO0S18e02960g1_1 [Rhodosporidium toruloides]	Up	1.5903	0.0136645
EVM0000438	MAPK signaling pathway - yeast	NCS3 allantoate transporter [Rhodosporidium toruloides NP11]	Up	1.58831	3.67974e-25
EVM0002381	Carbon metabolism	hypothetical protein RHTO_06221 [Rhodosporidium toruloides NP11]	Up	1.58794	0.00481875
EVM0000784	MAPK signaling pathway - yeast	Like-Sm ribonucleoprotein (LSM)-related domain protein [Rhodosporidium toruloides NP11]	Up	1.58483	0.0357785
BGI_novel_G000018	MAPK signaling pathway - yeast	hypothetical protein PISMIDRAFT_17126 [Pisolithus microcarpus 441]	Up	1.58464	0.00156169
EVM0003789	MAPK signaling pathway - yeast	ABC transporter [Rhodosporidium toruloides NP11]	Up	1.58123	4.76952e-09
EVM0008295	Metabolic pathways	glycosyltransferase family 90 protein [Rhodosporidium toruloides NP11]	Up	1.58032	8.38381e-27
EVM0004362	MAPK signaling pathway - yeast	C-5 sterol desaturase [Rhodosporidium toruloides NP11]	Up	1.57634	2.64146e-16
EVM0000097	Metabolic pathways	putative dCMP deaminase [Rhodotorula glutinis ATCC 204091]	Up	1.5746	1.7819e-15
EVM0005108	MAPK signaling pathway - yeast	cell division cycle protein cdt2 [Rhodosporidium toruloides NP11]	Up	1.57339	4.82765e-12
EVM0007664	MAPK signaling pathway - yeast	ISWI chromatin-remodeling complex ATPase ISW2 [Rhodotorula glutinis ATCC 204091]	Up	1.57277	1.13389e-17
EVM0003978	Biosynthesis of amino acids	ketol-acid reductoisomerase [Rhodotorula sp. JG-1b]	Up	1.57081	1.93375e-61
EVM0006539	Meiosis - yeast	Cysteine peptidase C50 [Rhodotorula glutinis ATCC 204091]	Up	1.56992	3.1138e-24
EVM0002663	mRNA surveillance pathway	GTP binding protein [Rhodosporidium toruloides NP11]	Up	1.5597	1.88758e-23
EVM0006251	MAPK signaling pathway - yeast	Proteophosphoglycan ppg4 [Rhodotorula glutinis ATCC 204091]	Up	1.55609	1.19276e-08
EVM0006186	MAPK signaling pathway - yeast	G2/mitotic-specific cyclin 3/4 [Rhodosporidium toruloides NP11]	Up	1.54809	8.53197e-20
EVM0000601	RNA transport	glycoside hydrolase family 23 protein [Rhodosporidium toruloides NP11]	Up	1.54508	1.06469e-18
EVM0000761	Metabolic pathways	Histone H2B [Wallemia ichthyophaga EXF-994]	Up	1.54171	1.95616e-39
EVM0004299	MAPK signaling pathway - yeast	Proteophosphoglycan 5 [Rhodotorula glutinis ATCC 204091]	Up	1.53999	1.52741e-09
EVM0005960	mRNA surveillance pathway	chromatin assembly factor 1 subunit A [Rhodosporidium toruloides NP11]	Up	1.53688	1.30349e-18
EVM0004566	mRNA surveillance pathway	RHTO0S21e01552g1_1 [Rhodosporidium toruloides]	Up	1.53668	1.33193e-26
EVM0008431	Protein processing in endoplasmic reticulum	translation initiation factor eIF-2 alpha subunit [Rhodosporidium toruloides NP11]	Up	1.53634	1.28211e-40
EVM0006711	MAPK signaling pathway - yeast	histone H3B, partial [Rhodosporidium toruloides NP11]	Up	1.53037	1.40925e-39
EVM0002566	Endocytosis	CHL4 family chromosome segregation protein [Rhodosporidium toruloides NP11]	Up	1.52905	0.000567745
EVM0005340	MAPK signaling pathway - yeast	hypothetical protein PACTADRAFT_49574, partial [Pachysolen tannophilus NRRL Y-2460]	Up	1.5242	0.00151015
EVM0005404	MAPK signaling pathway - yeast	glyoxylate pathway regulator [Rhodosporidium toruloides NP11]	Up	1.51869	2.59571e-21
EVM0001013	Nucleotide excision repair	Hkr1p [Sugiyamaella lignohabitans]	Up	1.517	1.36119e-24
EVM0002327	MAPK signaling pathway - yeast	hypothetical protein A4X13_g6057 [Tilletia indica]	Up	1.51501	1.3448e-09
EVM0005635	Phosphatidylinositol signaling system	G2-specific protein kinase [Rhodotorula toruloides NP11]	Up	1.51129	1.4458e-08
EVM0000121	Nucleotide excision repair	cyclin-dependent protein kinase [Rhodosporidium toruloides NP11]	Up	1.50833	1.19897e-07
EVM0004425	Nucleotide excision repair	cyclin-dependent protein kinase [Rhodosporidium toruloides NP11]	Up	1.50833	1.19897e-07
EVM0003360	MAPK signaling pathway - yeast	Hmg20b-like protein [Rhodosporidium toruloides NP11]	Up	1.50674	7.8803e-49
EVM0000119	Biosynthesis of antibiotics	ATP sulfate adenylyltransferase [Rhodosporidium toruloides NP11]	Up	1.50416	5.45134e-33
EVM0003051	MAPK signaling pathway - yeast	hypothetical protein RHTO_01179 [Rhodosporidium toruloides NP11]	Up	1.50212	1.55634e-05
EVM0006093	Endocytosis	G protein-coupled receptor 89A [Rhodosporidium toruloides NP11]	Up	1.49476	0.00885769
EVM0000276	Homologous recombination	DNA repair and recombination protein RAD52 [Rhodosporidium toruloides NP11]	Up	1.48824	5.52402e-06
EVM0006111	Spliceosome	AGC/DMPK/GEK protein kinase [Rhodotorula glutinis ATCC 204091]	Up	1.48777	2.78333e-18
EVM0001478	MAPK signaling pathway - yeast	cell surface glycoprotein (predicted) [Sugiyamaella lignohabitans]	Up	1.48453	3.54073e-21
EVM0005434	MAPK signaling pathway - yeast	BTB/POZ-like domain containing protein [Rhodosporidium toruloides NP11]	Up	1.47457	0.0473758
EVM0007835	MAPK signaling pathway - yeast	RHTO0S11e01552g1_1 [Rhodosporidium toruloides]	Up	1.47114	8.70986e-10
EVM0000738	MAPK signaling pathway - yeast	nicotinamide mononucleotide permease [Cryptococcus neoformans var. grubii H99]	Up	1.46597	0.0344575
EVM0006284	mRNA surveillance pathway	Proteophosphoglycan ppg4 [Rhodotorula glutinis ATCC 204091]	Up	1.46028	9.12715e-08
EVM0002079	MAPK signaling pathway - yeast	zip-like iron-zinc transporter [Rhodosporidium toruloides NP11]	Up	1.45671	3.0939e-10
EVM0004601	mRNA surveillance pathway	hypothetical protein RHTO_02557 [Rhodosporidium toruloides NP11]	Up	1.45576	1.00251e-05
EVM0003157	Metabolic pathways	thymidylate synthase [Rhodosporidium toruloides NP11]	Up	1.45452	1.55934e-13
EVM0003215	Metabolic pathways	tetrahydrofolylpolyglutamate synthase [Rhodosporidium toruloides NP11]	Up	1.45179	0.0184859
EVM0002692	Mitophagy - yeast	hypothetical protein RHTO_02303 [Rhodosporidium toruloides NP11]	Up	1.44965	5.77757e-06
EVM0004618	mRNA surveillance pathway	hypothetical protein RHTO_03624 [Rhodosporidium toruloides NP11]	Up	1.44346	4.50121e-07
EVM0007586	Biosynthesis of antibiotics	Histone H2A [Rhodotorula glutinis ATCC 204091]	Up	1.43886	5.45134e-33
EVM0002541	Meiosis - yeast	RHTO0S13e04478g1_1 [Rhodosporidium toruloides]	Up	1.43614	4.30811e-11
EVM0002689	Mitophagy - yeast	Histone H2A [Rhodotorula glutinis ATCC 204091]	Up	1.43539	6.82426e-32
EVM0001798	MAPK signaling pathway - yeast	histone H3 [Rhodosporidium toruloides NP11]	Up	1.43488	2.8243e-21
EVM0004931	MAPK signaling pathway - yeast	TPR-like protein [Punctularia strigosozonata HHB-11173 SS5]	Up	1.43433	8.38406e-05
EVM0004161	Mitophagy - yeast	hypothetical protein MELLADRAFT_50222 [Melampsora larici-populina 98AG31]	Up	1.42892	4.29809e-08
EVM0003906	Cell cycle - yeast	splicing factor 1 SF1 [Rhodosporidium toruloides NP11]	Up	1.42519	7.31539e-21
EVM0001163	mRNA surveillance pathway	NA	Up	1.42103	2.43001e-10
EVM0002732	MAPK signaling pathway - yeast	glutaminase GtaA [Rhodosporidium toruloides NP11]	Up	1.4194	3.19356e-12
EVM0001843	Metabolic pathways	kinetochore protein Nuf2 [Rhodosporidium toruloides NP11]	Up	1.41871	1.00314e-33
EVM0005721	mRNA surveillance pathway	hypothetical protein RHOBADRAFT_44598 [Rhodotorula graminis WP1]	Up	1.41658	2.434e-19
EVM0000176	Endocytosis	NADH:ubiquinone oxidoreductase intermediate-associated protein 30 [Rhodosporidium toruloides NP11]	Up	1.41652	5.02088e-10
EVM0004632	mRNA surveillance pathway	chromosome segregation protein [Rhodosporidium toruloides NP11]	Up	1.41539	8.82219e-15
EVM0000683	mRNA surveillance pathway	Serine/arginine repetitive matrix protein 2 [Rhodotorula glutinis ATCC 204091]	Up	1.41019	4.95052e-12
EVM0003573	MAPK signaling pathway - yeast	RHTO0S18e00408g1_1 [Rhodosporidium toruloides]	Up	1.40987	2.29872e-18
EVM0008164	MAPK signaling pathway - yeast	hypothetical protein RHTO_06624 [Rhodosporidium toruloides NP11]	Up	1.40936	7.38544e-08
EVM0003866	Ubiquitin mediated proteolysis	SPOSA6832_02277, partial [Sporidiobolus salmonicolor]	Up	1.39969	2.15496e-17
EVM0001529	MAPK signaling pathway - yeast	Proteophosphoglycan ppg4 [Rhodotorula glutinis ATCC 204091]	Up	1.39932	0.0336299
EVM0002766	MAPK signaling pathway - yeast	hypothetical protein BCR33DRAFT_848373 [Rhizoclosmatium globosum]	Up	1.3982	0.0172151
EVM0004690	MAPK signaling pathway - yeast	hypothetical protein RHTO_01384 [Rhodosporidium toruloides NP11]	Up	1.39739	0.016408
EVM0006553	MAPK signaling pathway - yeast	Cell division protein Cdc14 [Rhodosporidium toruloides NP11]	Up	1.39483	0.000842509
EVM0000317	MAPK signaling pathway - yeast	Shugoshin [Rhodosporidium toruloides NP11]	Up	1.39132	2.21332e-18
EVM0001854	Metabolic pathways	GCN5-related N-acetyltransferase (GNAT) [Rhodosporidium toruloides NP11]	Up	1.38985	9.88056e-13
EVM0004202	MAPK signaling pathway - yeast	telomere-binding alpha subunit central domain protein [Rhodosporidium toruloides NP11]	Up	1.38977	2.54328e-17
EVM0000850	Biosynthesis of antibiotics	C-8 sterol isomerase (erg-1) [Rhodosporidium toruloides NP11]	Up	1.38755	5.02256e-19
EVM0005207	MAPK signaling pathway - yeast	DNA repair protein rad5 [Rhodosporidium toruloides NP11]	Up	1.38508	1.25618e-18
EVM0006064	Biosynthesis of secondary metabolites	microtubule associated protein [Rhodosporidium toruloides NP11]	Up	1.38503	1.30367e-09
EVM0002822	Endocytosis	NA	Up	1.38448	4.78318e-12
EVM0006597	MAPK signaling pathway - yeast	hypothetical protein CLUG_04845 [Clavispora lusitaniae ATCC 42720]	Up	1.38212	1.72435e-07
EVM0005084	MAPK signaling pathway - yeast	phosphoglycerate mutase family protein [Rhodosporidium toruloides NP11]	Up	1.38185	3.09045e-26
EVM0000333	Meiosis - yeast	checkpoint serine/threonine-protein kinase [Rhodosporidium toruloides NP11]	Up	1.38148	4.31566e-28
EVM0005948	MAPK signaling pathway - yeast	transcription factor [Rhodosporidium toruloides NP11]	Up	1.37721	4.67387e-06
EVM0002449	mRNA surveillance pathway	acetoacetate decarboxylase beta barrel domain containing protein [Rhodosporidium toruloides NP11]	Up	1.37716	0.000306981
EVM0000818	MAPK signaling pathway - yeast	RAI1-like domain containing protein [Rhodosporidium toruloides NP11]	Up	1.37131	1.72838e-09
EVM0003565	mRNA surveillance pathway	Mpe1-like protein [Rhodosporidium toruloides NP11]	Up	1.36845	1.8307e-23
EVM0004501	MAPK signaling pathway - yeast	RHTO0S01e05644g1_1 [Rhodotorula toruloides]	Up	1.36802	4.54876e-17
EVM0003941	Meiosis - yeast	chitin synthase export chaperone [Rhodosporidium toruloides NP11]	Up	1.36688	1.15756e-11
EVM0006632	Lysine degradation	serine/threonine protein kinase [Rhodosporidium toruloides NP11]	Up	1.36557	0.00782428
EVM0005293	MAPK signaling pathway - yeast	GDSL Lipase/Acylhydrolase family protein [Rhodosporidium toruloides NP11]	Up	1.35992	9.30735e-08
EVM0003928	Meiosis - yeast	cell division control protein Cdc45 [Rhodosporidium toruloides NP11]	Up	1.35785	1.85834e-14
EVM0000309	MAPK signaling pathway - yeast	NA	Up	1.35649	0.00862487
EVM0005482	Ribosome	nucleic acid-binding, OB-fold-like domain protein [Rhodosporidium toruloides NP11]	Up	1.35263	1.99865e-21
EVM0007401	Biosynthesis of amino acids	argininosuccinate lyase [Rhodosporidium toruloides NP11]	Up	1.3488	1.28816e-27
EVM0005791	Homologous recombination	DNA repair and recombination protein RAD54 [Rhodosporidium toruloides NP11]	Up	1.34815	4.65866e-09
EVM0002624	MAPK signaling pathway - yeast	mitochondrial metallopeptidase [Rhodosporidium toruloides NP11]	Up	1.34598	1.21278e-20
EVM0005925	Ubiquitin mediated proteolysis	hypothetical protein RTG_00645 [Rhodotorula glutinis ATCC 204091]	Up	1.34558	1.0079e-09
EVM0001102	MAPK signaling pathway - yeast	zinc finger, RING-type domain containing protein [Rhodosporidium toruloides NP11]	Up	1.34557	8.76708e-10
EVM0006139	Endocytosis	serine-arginine protein 55, RNA binding protein [Rhodosporidium toruloides NP11]	Up	1.34509	2.42827e-19
EVM0004998	Endocytosis	NA	Up	1.3388	0.0409664
EVM0004557	MAPK signaling pathway - yeast	hypothetical protein A1Q1_06037 [Trichosporon asahii var. asahii CBS 2479]	Up	1.33835	0.000108675
EVM0005977	Cell cycle - yeast	nonsense-mediated mRNA decay protein (Nmd5) [Rhodosporidium toruloides NP11]	Up	1.33797	1.80332e-13
BGI_novel_G000037	MAPK signaling pathway - yeast	hypothetical protein BN946_scf184989.g4 [Trametes cinnabarina]	Up	1.33744	1.5577e-06
EVM0004807	MAPK signaling pathway - yeast	DnaJ family protein [Rhodotorula toruloides NP11]	Up	1.33641	1.80741e-39
EVM0007108	Cholesterol metabolism	peptidase C19, ubiquitin carboxyl-terminal hydrolase 2 [Rhodosporidium toruloides NP11]	Up	1.3359	2.96653e-06
EVM0005186	Meiosis - yeast	minichromosome maintenance protein 5 [Rhodosporidium toruloides NP11]	Up	1.3338	2.66537e-09
EVM0004020	Endocytosis	hypothetical protein RHTO_04934 [Rhodosporidium toruloides NP11]	Up	1.33216	1.69942e-07
EVM0002782	MAPK signaling pathway - yeast	hypothetical protein RTG_00572 [Rhodotorula glutinis ATCC 204091]	Up	1.32787	0.0347883
EVM0002717	Mitophagy - yeast	Proteophosphoglycan ppg4 [Rhodotorula glutinis ATCC 204091]	Up	1.32735	3.16461e-07
EVM0000637	Metabolic pathways	hypothetical protein BCR33DRAFT_848373 [Rhizoclosmatium globosum]	Up	1.32097	5.64846e-07
EVM0005067	MAPK signaling pathway - yeast	Swi3 domain-containing protein [Rhodotorula glutinis ATCC 204091]	Up	1.3205	7.59293e-08
EVM0001002	MAPK signaling pathway - yeast	MesA protein [Rhodotorula toruloides ATCC 204091]	Up	1.31737	8.74288e-13
EVM0001575	MAPK signaling pathway - yeast	Proteophosphoglycan ppg4 [Rhodotorula glutinis ATCC 204091]	Up	1.31336	0.0403741
EVM0000819	MAPK signaling pathway - yeast	Nucleic acid-binding, OB-fold-like domain protein [Rhodosporidium toruloides NP11]	Up	1.3107	5.02759e-07
EVM0008147	Biosynthesis of amino acids	putative Ornithine carbamoyltransferase [Rhodotorula glutinis ATCC 204091]	Up	1.30716	1.97708e-23
EVM0000554	Mismatch repair	DNA ligase [Rhodosporidium toruloides NP11]	Up	1.30675	8.58937e-18
EVM0002719	Biosynthesis of amino acids	putative 3-deoxy-D-arabino-heptulosonate-7-phosphate synthase [Rhodotorula mucilaginosa]	Up	1.30628	7.11397e-31
EVM0003554	MAPK signaling pathway - yeast	Proteophosphoglycan ppg4 [Rhodotorula glutinis ATCC 204091]	Up	1.30592	3.2368e-10
EVM0005451	MAPK signaling pathway - yeast	NA	Up	1.30492	0.0408532
EVM0001232	Aminoacyl-tRNA biosynthesis	MFS transporter, SP family, solute carrier family 2 (myo-inositol transporter), member 13 [Rhodosporidium toruloides NP11]	Up	1.30348	1.59195e-22
EVM0002441	Metabolic pathways	hypothetical protein RHTO_02840 [Rhodosporidium toruloides NP11]	Up	1.30248	2.45915e-09
EVM0005975	Cell cycle - yeast	cell surface glycoprotein (predicted) [Sugiyamaella lignohabitans]	Up	1.30232	2.6492e-08
EVM0006590	Non-homologous end-joining	N-acetyltransferase [Rhodosporidium toruloides NP11]	Up	1.3022	1.13681e-18
EVM0008183	MAPK signaling pathway - yeast	Proteophosphoglycan 5 [Rhodotorula glutinis ATCC 204091]	Up	1.30164	3.53129e-07
EVM0005155	RNA transport	translation initiation factor eIF-3 subunit 2 [Rhodosporidium toruloides NP11]	Up	1.30072	7.26932e-18
EVM0007056	Cholesterol metabolism	arylacetamide deacetylase [Rhodosporidium toruloides NP11]	Up	1.2986	0.031305
EVM0006550	MAPK signaling pathway - yeast	xaa-pro aminopeptidase [Rhodosporidium toruloides NP11]	Up	1.29839	2.6497e-25
EVM0001205	MAPK signaling pathway - yeast	predicted protein [Laccaria bicolor S238N-H82]	Up	1.29751	6.09964e-07
EVM0000463	RNA transport	cap binding protein [Rhodosporidium toruloides NP11]	Up	1.29474	2.38626e-13
EVM0003195	Metabolic pathways	hypothetical protein RHOBADRAFT_52738, partial [Rhodotorula graminis WP1]	Up	1.29356	3.6886e-11
EVM0006688	RNA polymerase	RHTO0S10e04126g1_1 [Rhodosporidium toruloides]	Up	1.2923	4.10427e-19
EVM0002471	Meiosis - yeast	mitotic spindle assembly checkpoint protein MAD2 [Rhodosporidium toruloides NP11]	Up	1.29227	8.09881e-06
EVM0000023	MAPK signaling pathway - yeast	splicing factor, arginine/serine-rich 4 [Rhodosporidium toruloides NP11]	Up	1.28887	1.03896e-17
EVM0000520	Meiosis - yeast	DASH complex, subunit Duo1 [Rhodosporidium toruloides NP11]	Up	1.28683	1.44832e-05
EVM0003512	Homologous recombination	DNA polymerase delta subunit 2 [Rhodosporidium toruloides NP11]	Up	1.28641	9.82091e-23
EVM0006763	MAPK signaling pathway - yeast	F-box domain containing protein [Rhodosporidium toruloides NP11]	Up	1.28632	3.5963e-05
EVM0002556	MAPK signaling pathway - yeast	hypothetical protein RTG_01497 [Rhodotorula glutinis ATCC 204091]	Up	1.28591	4.83062e-05
EVM0000921	MAPK signaling pathway - yeast	glycosyltransferase family 31 protein [Rhodosporidium toruloides NP11]	Up	1.28019	4.04859e-09
EVM0002787	MAPK signaling pathway - yeast	BRCT domain containing protein [Rhodosporidium toruloides NP11]	Up	1.27967	2.76342e-11
EVM0007931	MAPK signaling pathway - yeast	Proteophosphoglycan ppg4 [Rhodotorula glutinis ATCC 204091]	Up	1.27913	4.76161e-10
EVM0004199	Biosynthesis of amino acids	1-aminocyclopropane-1-carboxylate synthase [Rhodosporidium toruloides NP11]	Up	1.27844	1.61822e-15
EVM0000214	DNA replication	DNA polymerase alpha subunit B [Rhodosporidium toruloides NP11]	Up	1.27675	2.71668e-12
EVM0001833	Metabolic pathways	CBS and PB1 domain containing protein [Rhodosporidium toruloides NP11]	Up	1.27385	1.71548e-17
EVM0000393	Metabolic pathways	hypothetical protein RHTO_06154 [Rhodosporidium toruloides NP11]	Up	1.27179	0.000195751
EVM0002788	Biosynthesis of antibiotics	RHTO0S13e05446g1_1 [Rhodosporidium toruloides]	Up	1.26979	5.42541e-19
EVM0000355	Metabolic pathways	acid phosphatase [Cryptococcus gattii WM276]	Up	1.26738	0.00858397
EVM0002710	Mitophagy - yeast	hypothetical protein RHTO_07617 [Rhodosporidium toruloides NP11]	Up	1.26304	0.000202885
EVM0004074	Carbon metabolism	hypothetical protein RHOBADRAFT_53303 [Rhodotorula graminis WP1]	Up	1.26298	2.26818e-14
EVM0006179	MAPK signaling pathway - yeast	Rho guanyl-nucleotide exchange factor [Rhodotorula toruloides NP11]	Up	1.26157	5.95538e-08
EVM0003234	MAPK signaling pathway - yeast	Thyroid receptor-interacting protein 13 [Rhodotorula glutinis ATCC 204091]	Up	1.26097	1.16083e-18
EVM0007581	MAPK signaling pathway - yeast	aurora kinase [Rhodosporidium toruloides NP11]	Up	1.26095	4.49512e-08
EVM0008304	MAPK signaling pathway - yeast	C-4 methylsterol oxidase [Rhodosporidium toruloides NP11]	Up	1.26037	8.52389e-22
EVM0002087	Biosynthesis of antibiotics	hypothetical protein RHTO_01305 [Rhodosporidium toruloides NP11]	Up	1.2601	7.10375e-06
EVM0005292	MAPK signaling pathway - yeast	hypothetical protein RHTO_03070 [Rhodosporidium toruloides NP11]	Up	1.25963	5.42649e-12
EVM0003336	MAPK signaling pathway - yeast	Homeodomain-like protein [Rhodosporidium toruloides NP11]	Up	1.25892	3.3124e-19
EVM0007577	MAPK signaling pathway - yeast	histone-binding protein [Rhodosporidium toruloides NP11]	Up	1.25728	1.12033e-12
EVM0008395	MAPK signaling pathway - yeast	hypothetical protein RHTO_04511 [Rhodosporidium toruloides NP11]	Up	1.25704	0.0183932
EVM0005187	Meiosis - yeast	hypothetical protein RHTO_07048 [Rhodosporidium toruloides NP11]	Up	1.25609	0.00225054
EVM0001426	MAPK signaling pathway - yeast	NA	Up	1.25363	0.0243725
EVM0006607	MAPK signaling pathway - yeast	phosphoglycerate mutase [Rhodosporidium toruloides NP11]	Up	1.25278	1.68166e-08
EVM0006916	Biosynthesis of antibiotics	adenylosuccinate lyase [Rhodosporidium toruloides NP11]	Up	1.2482	2.55135e-08
EVM0001214	Endocytosis	NA	Up	1.245	0.000363655
EVM0002017	Cell cycle - yeast	protein arginine N-methyltransferase 5 [Rhodosporidium toruloides NP11]	Up	1.2418	6.7461e-18
EVM0004715	mRNA surveillance pathway	tRNA(His) guanylyltransferase [Rhodosporidium toruloides NP11]	Up	1.23774	6.35852e-10
EVM0005466	MAPK signaling pathway - yeast	kinetochore protein NDC80 [Rhodosporidium toruloides NP11]	Up	1.23752	3.90212e-12
EVM0004009	Ribosome	mitochondrial large subunit ribosomal protein L11 [Rhodosporidium toruloides NP11]	Up	1.23645	2.02216e-16
EVM0005162	RNA transport	predicted protein [Mycena chlorophos]	Up	1.23592	1.93922e-30
EVM0007700	mRNA surveillance pathway	NA	Up	1.23426	0.0169929
EVM0001419	MAPK signaling pathway - yeast	nucleobase transmembrane transporter [Rhodosporidium toruloides NP11]	Up	1.23194	3.4217e-05
EVM0005701	Biosynthesis of secondary metabolites	hypothetical protein RHTO_03514 [Rhodosporidium toruloides NP11]	Up	1.23017	0.0212233
EVM0001310	Meiosis - yeast	hypothetical protein RTG_01951 [Rhodotorula glutinis ATCC 204091]	Up	1.22892	0.049412
EVM0007544	Endocytosis	transcription factor [Rhodosporidium toruloides NP11]	Up	1.2286	9.33427e-21
EVM0002011	Biosynthesis of antibiotics	hypothetical protein MVLG_00239 [Microbotryum violaceum p1A1 Lamole]	Up	1.22783	1.75747e-12
EVM0002362	Carbon metabolism	predicted protein [Hordeum vulgare subsp. vulgare]	Up	1.22643	2.26312e-50
EVM0001283	Meiosis - yeast	minichromosome maintenance protein 6 [Rhodosporidium toruloides NP11]	Up	1.22475	2.67727e-14
EVM0007031	Peroxisome	hypothetical protein RHTO_04096 [Rhodosporidium toruloides NP11]	Up	1.22281	2.54023e-11
EVM0005686	MAPK signaling pathway - yeast	MFS allantoate transporter [Rhodosporidium toruloides NP11]	Up	1.22221	3.27839e-07
EVM0001222	Biosynthesis of antibiotics	squalene monooxygenase [Rhodosporidium toruloides NP11]	Up	1.2197	9.98803e-16
EVM0005931	Ubiquitin mediated proteolysis	hypothetical protein MVLG_06081 [Microbotryum violaceum p1A1 Lamole]	Up	1.21839	0.000915697
EVM0005512	MAPK signaling pathway - yeast	hypothetical protein RHTO_03554 [Rhodosporidium toruloides NP11]	Up	1.21737	0.00518664
EVM0008155	MAPK signaling pathway - yeast	hypothetical protein RHTO_06826 [Rhodosporidium toruloides NP11]	Up	1.2171	8.39292e-17
EVM0004320	Ribosome	hypothetical protein F442_04603 [Phytophthora parasitica P10297]	Up	1.21694	3.04254e-11
EVM0004691	Metabolic pathways	4-hydroxyphenylpyruvate dioxygenase [Aspergillus kawachii IFO 4308]	Up	1.21359	7.64285e-08
EVM0001127	Mismatch repair	ATP-dependent DNA helicase [Rhodotorula toruloides NP11]	Up	1.21353	3.3685e-11
EVM0003002	MAPK signaling pathway - yeast	elongation factor EF-1 beta subunit [Rhodosporidium toruloides NP11]	Up	1.21294	3.62346e-15
EVM0000351	mRNA surveillance pathway	lysine methyltransferase [Rhodosporidium toruloides NP11]	Up	1.21066	5.8358e-07
EVM0001526	MAPK signaling pathway - yeast	saccharopine dehydrogenase / Homospermidine synthase family protein [Rhodosporidium toruloides NP11]	Up	1.20975	8.99278e-09
EVM0000008	Homologous recombination	DNA polymerase delta subunit 1 [Rhodosporidium toruloides NP11]	Up	1.20798	9.41785e-11
EVM0003818	Spliceosome	small nuclear ribonucleoprotein D2 [Rhodosporidium toruloides NP11]	Up	1.20748	3.05577e-08
EVM0002944	MAPK signaling pathway - yeast	histone-binding protein RBBP4 [Rhodosporidium toruloides NP11]	Up	1.20674	2.50827e-21
EVM0005080	MAPK signaling pathway - yeast	mitochondrial ribosomal protein subunit Rsm25 [Rhodosporidium toruloides NP11]	Up	1.20469	0.00280108
EVM0006703	RNA polymerase	zinc metalloprotease [Rhodotorula glutinis ATCC 204091]	Up	1.20365	3.73458e-12
EVM0002986	MAPK signaling pathway - yeast	hypothetical protein BCR33DRAFT_763325 [Rhizoclosmatium globosum]	Up	1.20282	3.42447e-11
EVM0006980	Longevity regulating pathway - multiple species	UPF0047 family protein [Rhodosporidium toruloides NP11]	Up	1.20148	0.000365033
EVM0003269	Metabolic pathways	glycosyltransferase family 58 protein [Rhodotorula graminis WP1]	Up	1.20091	1.47683e-08
EVM0000514	Meiosis - yeast	cell division control protein 7 [Rhodosporidium toruloides NP11]	Up	1.19946	2.13502e-10
EVM0004331	Metabolic pathways	glycosyltransferase family 32 protein [Rhodotorula graminis WP1]	Up	1.19722	4.48067e-10
EVM0008300	MAPK signaling pathway - yeast	putative Protein serine/threonine kinase [Rhodotorula glutinis ATCC 204091]	Up	1.19668	1.79193e-11
EVM0008235	Meiosis - yeast	minichromosome maintenance protein 3 [Rhodosporidium toruloides NP11]	Up	1.19499	5.2821e-09
EVM0000035	Phosphatidylinositol signaling system	hypothetical protein RHOBADRAFT_52882 [Rhodotorula graminis WP1]	Up	1.19423	5.81104e-19
EVM0002294	MAPK signaling pathway - yeast	LigA [Rhodotorula toruloides ATCC 204091]	Up	1.19261	8.44372e-07
EVM0006452	MAPK signaling pathway - yeast	protein of heat shock protein 70 family [Rhodosporidium toruloides NP11]	Up	1.19057	3.75476e-12
EVM0008414	Non-homologous end-joining	ATP-dependent DNA helicase 2 subunit 2 [Rhodosporidium toruloides NP11]	Up	1.18742	1.02307e-18
EVM0007603	mRNA surveillance pathway	hypothetical protein RHTO_07638 [Rhodosporidium toruloides NP11]	Up	1.18617	4.01697e-06
EVM0001148	Metabolic pathways	aspartic-type endopeptidase [Rhodotorula toruloides NP11]	Up	1.1858	5.04234e-15
EVM0001759	MAPK signaling pathway - yeast	RHTO0S09e05094g1_1 [Rhodotorula toruloides]	Up	1.1856	0.0225919
EVM0003893	Cell cycle - yeast	structural maintenance of chromosome 2 [Rhodosporidium toruloides NP11]	Up	1.18462	1.38801e-29
EVM0005417	MAPK signaling pathway - yeast	hypothetical protein AOL_s00054g260 [Arthrobotrys oligospora ATCC 24927]	Up	1.18458	2.45604e-09
EVM0006801	Endocytosis	small ubiquitin-related modifier 3 precursor [Rhodosporidium toruloides NP11]	Up	1.18421	8.66236e-06
EVM0004517	Cell cycle - yeast	RHTO0S29e01090g1_1 [Rhodosporidium toruloides]	Up	1.18045	5.31105e-14
EVM0002321	Metabolic pathways	tRNA (adenine-N1-)-methyltransferase catalytic subunit [Rhodosporidium toruloides NP11]	Up	1.18024	3.18437e-12
EVM0003247	mRNA surveillance pathway	cell surface glycoprotein (predicted) [Sugiyamaella lignohabitans]	Up	1.17933	2.3293e-05
EVM0005932	Ubiquitin mediated proteolysis	DASH complex subunit DAD4 [Rhodotorula toruloides NP11]	Up	1.1749	7.59905e-05
EVM0006187	MAPK signaling pathway - yeast	hypothetical protein RHTO_07733 [Rhodosporidium toruloides NP11]	Up	1.17397	4.30291e-29
EVM0006324	Biosynthesis of secondary metabolites	ferric-chelate reductase [Rhodosporidium toruloides NP11]	Up	1.17395	0.0262908
EVM0003886	MAPK signaling pathway - yeast	cell surface glycoprotein (predicted) [Sugiyamaella lignohabitans]	Up	1.17262	7.50004e-05
EVM0007009	Biosynthesis of amino acids	pyrroline-5-carboxylate reductase [Rhodosporidium toruloides NP11]	Up	1.17207	3.28155e-08
EVM0002345	Amino sugar and nucleotide sugar metabolism	chitin synthase, glycosyltransferase family 2 protein [Rhodosporidium toruloides NP11]	Up	1.17163	3.14505e-11
EVM0002406	Metabolic pathways	1-acylglycerone phosphate reductase [Rhodosporidium toruloides NP11]	Up	1.16707	0.000202786
EVM0007244	Metabolic pathways	protein Hgh1 [Rhodosporidium toruloides NP11]	Up	1.16456	0.000438784
EVM0001826	Metabolic pathways	glycoside hydrolase family 18 protein [Rhodosporidium toruloides NP11]	Up	1.16376	7.47309e-10
EVM0001387	Amino sugar and nucleotide sugar metabolism	chitin synthase, glycosyltransferase family 2 protein [Rhodosporidium toruloides NP11]	Up	1.1629	1.97833e-13
EVM0007299	RNA transport	translation initiation factor eIF-2 beta subunit [Rhodotorula toruloides NP11]	Up	1.16277	1.16317e-24
EVM0000797	MAPK signaling pathway - yeast	fungal specific transcription factor [Rhodosporidium toruloides NP11]	Up	1.16212	0.00846782
EVM0001815	MAPK signaling pathway - yeast	BTB/POZ-like domain containing protein [Rhodosporidium toruloides NP11]	Up	1.16165	0.0464936
BGI_novel_G000017	Endocytosis	verprolin [Kluyveromyces marxianus]	Up	1.16058	0.0424827
EVM0007128	Biosynthesis of secondary metabolites	asparagine synthase (glutamine-hydrolyzing) [Rhodotorula toruloides NP11]	Up	1.1601	8.56555e-15
EVM0000700	Biosynthesis of secondary metabolites	phytoene dehydrogenase [Rhodotorula diobovata]	Up	1.15897	3.97539e-30
EVM0005012	MAPK signaling pathway - yeast	F-box domain containing protein [Rhodosporidium toruloides NP11]	Up	1.158	4.8758e-05
EVM0003603	Mismatch repair	putative DNA replication factor [Calocera cornea HHB12733]	Up	1.1535	1.85907e-13
EVM0005611	MAPK signaling pathway - yeast	histone H3 [Rhodosporidium toruloides NP11]	Up	1.15294	4.8141e-24
EVM0005211	MAPK signaling pathway - yeast	GNAT family acetyltransferase [Rhodosporidium toruloides NP11]	Up	1.15102	5.38265e-07
EVM0002307	Metabolic pathways	ribonucleoside-diphosphate reductase subunit M2 [Rhodosporidium toruloides NP11]	Up	1.14985	1.40227e-14
EVM0008067	Phosphatidylinositol signaling system	RHTO0S23e00254g1_1 [Rhodosporidium toruloides]	Up	1.14944	5.5051e-16
EVM0005676	Metabolic pathways	arylsulfotransferase [Rhodosporidium toruloides NP11]	Up	1.14849	0.0173892
EVM0006178	Endocytosis	histone-binding protein [Rhodosporidium toruloides NP11]	Up	1.14781	2.21265e-10
EVM0003615	Endocytosis	RHTO0S22e01332g1_1 [Rhodosporidium toruloides]	Up	1.14709	0.00314995
EVM0002478	MAPK signaling pathway - yeast	hypothetical protein RHTO_06340 [Rhodosporidium toruloides NP11]	Up	1.14666	6.0556e-11
EVM0005617	MAPK signaling pathway - yeast	mind kinetochore complex component Nnf1 [Rhodosporidium toruloides NP11]	Up	1.14606	4.42055e-06
EVM0005698	Biosynthesis of secondary metabolites	diacylglycerol kinase [Rhodosporidium toruloides NP11]	Up	1.1456	1.87106e-09
EVM0006402	Biosynthesis of secondary metabolites	RHTO0S08e03378g1_1 [Rhodosporidium toruloides]	Up	1.1453	2.65314e-15
EVM0001955	MAPK signaling pathway - yeast	histone-like transcription factor (CBF/NF-Y) [Rhodotorula toruloides NP11]	Up	1.14513	6.03886e-14
EVM0000256	MAPK signaling pathway - yeast	major facilitator superfamily protein [Rhodosporidium toruloides NP11]	Up	1.14477	0.000139704
EVM0004143	MAPK signaling pathway - yeast	Orotate phosphoribosyltransferase [Rhodotorula glutinis ATCC 204091]	Up	1.14409	4.02429e-15
EVM0007201	Biosynthesis of secondary metabolites	putative Mitochondrion protein [Rhodotorula glutinis ATCC 204091]	Up	1.14222	1.52624e-05
EVM0001634	Endocytosis	RHTO0S14e04082g2_1 [Rhodosporidium toruloides]	Up	1.14104	1.32379e-14
EVM0005904	MAPK signaling pathway - yeast	tRNA-splicing endonuclease subunit sen54 [Rhodosporidium toruloides NP11]	Up	1.13889	6.57334e-19
EVM0004661	Biosynthesis of secondary metabolites	diacylglycerol kinase [Rhodosporidium toruloides NP11]	Up	1.13864	3.35386e-10
EVM0003609	Mismatch repair	hypothetical protein RHTO_06644 [Rhodosporidium toruloides NP11]	Up	1.13771	6.14085e-22
EVM0001948	MAPK signaling pathway - yeast	mitochondrial dna helicase [Rhodosporidium toruloides NP11]	Up	1.13443	5.29237e-10
EVM0005887	MAPK signaling pathway - yeast	glycerol:H+ symporter Gup1 [Rhodosporidium toruloides NP11]	Up	1.13005	1.34751e-06
EVM0006634	MAPK signaling pathway - yeast	hypothetical protein RHTO_00900 [Rhodosporidium toruloides NP11]	Up	1.1291	2.52215e-12
EVM0007266	MAPK signaling pathway - yeast	cell surface glycoprotein (predicted) [Sugiyamaella lignohabitans]	Up	1.12502	2.74348e-27
EVM0002424	Metabolic pathways	RHTO0S07e00232g1_1 [Rhodosporidium toruloides]	Up	1.12438	1.29158e-07
EVM0002374	Carbon metabolism	glutathione S-transferase [Rhodosporidium toruloides NP11]	Up	1.12314	0.00496156
EVM0008273	MAPK signaling pathway - yeast	hypothetical protein RHTO_02878 [Rhodosporidium toruloides NP11]	Up	1.12199	0.0002972
EVM0005614	MAPK signaling pathway - yeast	cell surface glycoprotein (predicted) [Sugiyamaella lignohabitans]	Up	1.12053	1.23853e-15
EVM0001444	Meiosis - yeast	cell surface glycoprotein (predicted) [Sugiyamaella lignohabitans]	Up	1.11645	1.39344e-24
EVM0008059	MAPK signaling pathway - yeast	translation initiation factor eIF-3 subunit 6 [Rhodosporidium toruloides NP11]	Up	1.11355	6.13524e-19
EVM0002221	DNA replication	protein of transmembrane adaptor Erv26 family [Rhodosporidium toruloides NP11]	Up	1.11252	3.19851e-09
EVM0007588	Endocytosis	Sfi1 spindle body domain protein [Rhodosporidium toruloides NP11]	Up	1.11189	3.10612e-10
EVM0008097	Phosphatidylinositol signaling system	hypothetical protein BOTBODRAFT_26587 [Botryobasidium botryosum FD-172 SS1]	Up	1.11143	0.00240887
EVM0006480	Ribosome	hypothetical protein RTG_00405 [Rhodotorula glutinis ATCC 204091]	Up	1.11044	0.000245515
EVM0004522	Cell cycle - yeast	homeobox protein YOX1/YHP1 [Rhodosporidium toruloides NP11]	Up	1.10727	9.635e-11
EVM0000489	MAPK signaling pathway - yeast	hypothetical protein RHTO_06937 [Rhodosporidium toruloides NP11]	Up	1.1064	4.87704e-06
EVM0007727	MAPK signaling pathway - yeast	hypothetical protein PACTADRAFT_16619, partial [Pachysolen tannophilus NRRL Y-2460]	Up	1.10632	0.0453228
EVM0007717	MAPK signaling pathway - yeast	endothelin-converting enzyme, metalloendopeptidase [Rhodosporidium toruloides NP11]	Up	1.10601	0.000561003
EVM0004118	Metabolic pathways	ATP(GTP)-binding protein Fet5 [Rhodosporidium toruloides NP11]	Up	1.10599	0.00437399
EVM0008224	Metabolic pathways	Adenylyl-sulfate kinase [Rhodotorula glutinis ATCC 204091]	Up	1.1058	2.48327e-10
EVM0005529	Biosynthesis of amino acids	hypothetical protein RHTO_06147 [Rhodosporidium toruloides NP11]	Up	1.10496	0.0428594
EVM0000169	MAPK signaling pathway - yeast	hypothetical protein RHTO_02563 [Rhodosporidium toruloides NP11]	Up	1.10364	0.00166286
EVM0005536	Biosynthesis of amino acids	hypothetical protein RTG_02292 [Rhodotorula glutinis ATCC 204091]	Up	1.10026	9.03651e-07
EVM0003250	Biosynthesis of amino acids	farnesyl-diphosphate farnesyltransferase [Rhodosporidium toruloides NP11]	Up	1.09918	2.66391e-22
EVM0002522	Biosynthesis of amino acids	(R,R)-butanediol dehydrogenase / diacetyl reductase [Rhodosporidium toruloides NP11]	Up	1.09833	8.88858e-12
BGI_novel_G000030	Metabolic pathways	RHTO0S23e01662g1_1 [Rhodotorula toruloides]	Up	1.09567	1.52269e-12
EVM0004480	MAPK signaling pathway - yeast	Proteophosphoglycan ppg4 [Rhodotorula glutinis ATCC 204091]	Up	1.09544	6.51787e-09
EVM0005955	MAPK signaling pathway - yeast	mating pheromone receptor a2 [Rhodosporidium kratochvilovae]	Up	1.09366	0.000511495
EVM0004308	Mismatch repair	replication factor C subunit 4 [Rhodosporidium toruloides NP11]	Up	1.09334	6.1366e-13
EVM0006786	MAPK signaling pathway - yeast	NA	Up	1.0932	0.00890339
EVM0006522	MAPK signaling pathway - yeast	phosphatidylethanolamine-binding protein PEBP [Rhodosporidium toruloides NP11]	Up	1.09276	3.369e-16
EVM0001645	Glutathione metabolism	rRNA-processing protein EFG1 [Rhodosporidium toruloides NP11]	Up	1.09163	0.000255012
EVM0003088	Biosynthesis of antibiotics	sterol 24-C-methyltransferase [Rhodotorula toruloides NP11]	Up	1.09024	7.37473e-15
EVM0000004	Metabolic pathways	C-1-tetrahydrofolate synthase [Rhodosporidium toruloides NP11]	Up	1.08963	5.50129e-21
EVM0006833	Biosynthesis of amino acids	tRNA (adenine-N1-)-methyltransferase catalytic subunit [Rhodosporidium toruloides NP11]	Up	1.08907	4.01967e-09
EVM0007291	MAPK signaling pathway - yeast	DUF250 domain containing membrane protein [Rhodosporidium toruloides NP11]	Up	1.08624	6.88821e-17
EVM0002165	MAPK signaling pathway - yeast	glycerol-3-phosphate dehydrogenase (NAD+) [Rhodosporidium toruloides NP11]	Up	1.08563	5.81772e-08
EVM0006528	Ribosome biogenesis in eukaryotes	amino acid transmembrane transporter [Rhodosporidium toruloides NP11]	Up	1.08503	3.21175e-11
EVM0002801	Endocytosis	hypothetical protein RHOBADRAFT_52275 [Rhodotorula graminis WP1]	Up	1.08219	4.70475e-07
EVM0003971	MAPK signaling pathway - yeast	glycoside hydrolase family 16 protein [Rhodotorula toruloides NP11]	Up	1.08072	1.18809e-11
EVM0006573	MAPK signaling pathway - yeast	lipase/esterase family protein [Rhodosporidium toruloides NP11]	Up	1.08035	9.29941e-11
EVM0005906	Endocytosis	Proteophosphoglycan ppg4 [Rhodotorula toruloides ATCC 204091]	Up	1.08006	1.92073e-07
EVM0004077	Carbon metabolism	phosphatase activator [Rhodosporidium toruloides NP11]	Up	1.07914	5.77797e-19
EVM0005484	Ribosome	RNA-processing, Lsm domain protein [Rhodosporidium toruloides NP11]	Up	1.07693	7.50681e-06
EVM0001048	mRNA surveillance pathway	A-agglutinin anchorage subunit [Rhodotorula glutinis ATCC 204091]	Up	1.07585	5.31505e-05
EVM0000829	RNA transport	mitogen-activated protein kinase kinase 1 [Rhodosporidium toruloides NP11]	Up	1.07495	7.49022e-12
EVM0001213	Endocytosis	hypothetical protein RHTO_05085 [Rhodosporidium toruloides NP11]	Up	1.07123	2.21265e-10
EVM0003976	MAPK signaling pathway - yeast	hypothetical protein RHTO_04827 [Rhodosporidium toruloides NP11]	Up	1.06996	1.0456e-16
EVM0005744	Metabolic pathways	Transferase [Rhodotorula toruloides ATCC 204091]	Up	1.06948	8.37281e-18
EVM0002627	MAPK signaling pathway - yeast	MFS transporter, sugar transporter [Rhodosporidium toruloides NP11]	Up	1.06856	0.000983894
EVM0005695	SNARE interactions in vesicular transport	golgi SNAP receptor complex member 1 [Rhodosporidium toruloides NP11]	Up	1.06741	5.05945e-16
EVM0006169	Endocytosis	Afadin/alpha-actinin-binding family protein [Rhodosporidium toruloides NP11]	Up	1.06587	4.9945e-14
EVM0006548	MAPK signaling pathway - yeast	nucleobase:cation symporter-1, NCS1 family [Rhodosporidium toruloides NP11]	Up	1.06517	0.0427401
EVM0003105	Biosynthesis of antibiotics	small GTPase, Rho type [Rhodosporidium toruloides NP11]	Up	1.06408	0.00117595
EVM0006931	Metabolic pathways	Hyaluronan/mRNA-binding protein [Rhodosporidium toruloides NP11]	Up	1.06313	2.434e-19
EVM0001092	Metabolic pathways	Arginine methyl transferase [Rhodotorula glutinis ATCC 204091]	Up	1.0623	0.0001088
EVM0003280	Metabolic pathways	mitochondrial import inner membrane translocase subunit TIM54 [Rhodosporidium toruloides NP11]	Up	1.0617	9.60682e-11
EVM0005052	MAPK signaling pathway - yeast	beta-glucan synthesis-associated protein [Punctularia strigosozonata HHB-11173 SS5]	Up	1.06143	0.0250527
EVM0004598	mRNA surveillance pathway	hypothetical protein RHTO_06219 [Rhodosporidium toruloides NP11]	Up	1.06061	0.00468668
EVM0005659	MAPK signaling pathway - yeast	minor histocompatibility antigen H13 [Rhodosporidium toruloides NP11]	Up	1.05981	4.15908e-14
EVM0002845	MAPK signaling pathway - yeast	mannan polymerase II complex ANP1 subunit, glycosyltransferase family 62 protein [Rhodosporidium toruloides NP11]	Up	1.05938	0.000250198
EVM0005389	MAPK signaling pathway - yeast	serine/threonine protein kinase Haspin [Rhodosporidium toruloides NP11]	Up	1.05892	6.52968e-06
EVM0005909	Homologous recombination	DNA topoisomerase III [Rhodosporidium toruloides NP11]	Up	1.05746	7.01019e-09
EVM0001500	MAPK signaling pathway - yeast	RNA recognition motif domain containing protein [Rhodosporidium toruloides NP11]	Up	1.05725	2.30601e-08
EVM0005033	MAPK signaling pathway - yeast	TPR and SET domain containing protein [Rhodosporidium toruloides NP11]	Up	1.05691	7.9568e-10
EVM0000717	Biosynthesis of secondary metabolites	peptidyl-prolyl cis-trans isomerase-like 3 [Rhodosporidium toruloides NP11]	Up	1.05552	3.31291e-09
EVM0007811	Metabolic pathways	RHTO0S06e09186g1_1 [Rhodosporidium toruloides]	Up	1.05545	8.78748e-08
EVM0001071	Metabolic pathways	RNA-binding protein [Rhodosporidium toruloides NP11]	Up	1.05333	1.98259e-18
EVM0002091	Metabolic pathways	SWI/SNF family DNA-dependent ATPase Ris1 [Rhodosporidium toruloides NP11]	Up	1.04933	3.85759e-22
EVM0000888	Spliceosome	U6 snRNA-associated Sm-like protein LSm3 [Rhodosporidium toruloides NP11]	Up	1.04905	7.64666e-07
EVM0007183	Biosynthesis of secondary metabolites	dynactin 6 [Rhodosporidium toruloides NP11]	Up	1.04888	0.00313042
EVM0006109	Spliceosome	small nuclear ribonucleoprotein F [Rhodosporidium toruloides NP11]	Up	1.04796	0.00134126
EVM0004319	Ribosome	37S ribosomal protein s5 [Rhodosporidium toruloides NP11]	Up	1.04464	3.84189e-15
EVM0007585	Biosynthesis of antibiotics	lanosterol synthase [Rhodosporidium toruloides NP11]	Up	1.04457	2.17649e-12
EVM0004495	MAPK signaling pathway - yeast	prostaglandin-endoperoxide synthase 2 [Rhodosporidium toruloides NP11]	Up	1.04456	1.85493e-05
EVM0002825	Endocytosis	hypothetical protein RHTO_02387 [Rhodosporidium toruloides NP11]	Up	1.04444	1.98666e-10
EVM0002025	Cell cycle - yeast	monooxygenase [Rhodosporidium toruloides NP11]	Up	1.04398	0.00766749
EVM0006812	Biosynthesis of amino acids	pentafunctional AROM polypeptide [Rhodosporidium toruloides NP11]	Up	1.04244	3.33215e-06
EVM0003721	MAPK signaling pathway - yeast	hypothetical protein RHTO_07375 [Rhodosporidium toruloides NP11]	Up	1.04225	0.022712
EVM0003558	Biosynthesis of antibiotics	C-22 sterol desaturase [Rhodosporidium toruloides NP11]	Up	1.03621	1.86412e-18
EVM0007021	Biosynthesis of amino acids	calcium channel subunit Mid1 [Rhodosporidium toruloides NP11]	Up	1.0353	0.0122718
EVM0007054	Cholesterol metabolism	sterol O-acyltransferase [Rhodosporidium toruloides NP11]	Up	1.03422	2.67523e-07
EVM0001226	Aminoacyl-tRNA biosynthesis	RHTO0S05e07316g1_1 [Rhodosporidium toruloides]	Up	1.03394	2.51333e-11
EVM0000824	MAPK signaling pathway - yeast	hypothetical protein RHOBADRAFT_32180 [Rhodotorula graminis WP1]	Up	1.0314	2.37162e-15
EVM0000414	MAPK signaling pathway - yeast	DNA repair protein rad18 [Rhodosporidium toruloides NP11]	Up	1.03088	1.87302e-18
EVM0007205	Tryptophan metabolism	hypothetical protein RTG_00634 [Rhodotorula glutinis ATCC 204091]	Up	1.03064	9.08647e-07
EVM0004230	Spliceosome	WD40 repeat-like protein [Rhodotorula sp. JG-1b]	Up	1.02769	1.50812e-20
BGI_novel_G000002	MAPK signaling pathway - yeast	RHTO0S10e05226g1_1, partial [Rhodotorula toruloides]	Up	1.02567	0.0292412
EVM0007511	Peroxisome	hypothetical protein RHTO_06826 [Rhodosporidium toruloides NP11]	Up	1.02498	2.41944e-10
EVM0007508	Peroxisome	hypothetical protein RTG_01511 [Rhodotorula glutinis ATCC 204091]	Up	1.02483	1.17805e-05
EVM0000330	Metabolic pathways	alpha-1,6-mannosyltransferase, glycosyltransferase family 22 protein [Rhodosporidium toruloides NP11]	Up	1.02397	7.37438e-06
BGI_novel_G000019	MAPK signaling pathway - yeast	hypothetical protein FOWG_11546 [Fusarium oxysporum f. sp. lycopersici MN25]	Up	1.02362	2.84447e-18
EVM0001484	Longevity regulating pathway - multiple species	NAD-dependent deacetylase HST3 [Rhodosporidium toruloides NP11]	Up	1.02308	5.68469e-05
EVM0004417	Endocytosis	hypothetical protein RHTO_08016 [Rhodosporidium toruloides NP11]	Up	1.02248	2.24109e-12
EVM0003528	MAPK signaling pathway - yeast	MFS transporter [Rhodosporidium toruloides NP11]	Up	1.02228	4.94035e-05
EVM0006112	Spliceosome	centromere protein C [Rhodosporidium toruloides NP11]	Up	1.02113	5.88863e-11
EVM0003779	Ribosome biogenesis in eukaryotes	protein of unknown function DUF2235 [Rhodosporidium toruloides NP11]	Up	1.02054	0.019286
EVM0004460	MAPK signaling pathway - yeast	GDP-mannose 4,6-dehydratase [Rhodosporidium toruloides NP11]	Up	1.0182	1.22947e-14
EVM0002743	MAPK signaling pathway - yeast	RNA-directed RNA polymerase [Rhodotorula toruloides NP11]	Up	1.0178	3.02518e-12
EVM0003399	MAPK signaling pathway - yeast	WSC domain protein [Rhodosporidium toruloides NP11]	Up	1.01763	1.2392e-12
EVM0006894	MAPK signaling pathway - yeast	cell surface glycoprotein (predicted) [Sugiyamaella lignohabitans]	Up	1.01738	2.66094e-07
EVM0007394	Metabolic pathways	flavin-binding monooxygenase [Rhodosporidium toruloides NP11]	Up	1.01688	4.25062e-21
EVM0006593	Non-homologous end-joining	hypothetical protein MVLG_00293 [Microbotryum violaceum p1A1 Lamole]	Up	1.01631	8.03463e-13
EVM0002285	MAPK signaling pathway - yeast	hypothetical protein RHTO_02547 [Rhodosporidium toruloides NP11]	Up	1.01627	0.00171681
EVM0006732	MAPK signaling pathway - yeast	alpha/beta hydrolase [Rhodosporidium toruloides NP11]	Up	1.01489	1.53876e-05
EVM0000057	MAPK signaling pathway - yeast	hypothetical protein RHOBADRAFT_54931 [Rhodotorula graminis WP1]	Up	1.01473	0.00481875
EVM0001677	Mismatch repair	chromosome transmission fidelity factor [Rhodosporidium toruloides NP11]	Up	1.01399	2.86062e-20
EVM0006207	Meiosis - yeast	minichromosome maintenance protein 7 [Rhodosporidium toruloides NP11]	Up	1.01318	4.09693e-16
EVM0001883	MAPK signaling pathway - yeast	calcium calmodulin-dependent protein kinase [Rhodosporidium toruloides NP11]	Up	1.01299	3.09804e-26
EVM0000976	Metabolic pathways	alpha-1,6-mannosyltransferase, glycosyltransferase family 22 protein [Rhodosporidium toruloides NP11]	Up	1.00962	2.76464e-09
EVM0002383	Carbon metabolism	Kelch-type beta propeller domain containing protein [Rhodosporidium toruloides NP11]	Up	1.00893	2.03765e-05
EVM0004884	MAPK signaling pathway - yeast	peptidyl-prolyl cis-trans isomerase E [Rhodosporidium toruloides NP11]	Up	1.00833	3.85977e-13
EVM0008062	Phosphatidylinositol signaling system	inositol-pentakisphosphate 2-kinase [Rhodosporidium toruloides NP11]	Up	1.00687	0.00208706
EVM0007830	Metabolic pathways	dihydrofolate reductase [Rhodosporidium toruloides NP11]	Up	1.00669	0.000192268
EVM0006212	Meiosis - yeast	Proteophosphoglycan ppg4 [Rhodotorula glutinis ATCC 204091]	Up	1.00636	2.11505e-09
EVM0000185	Metabolic pathways	glucoamylase, glycoside hydrolase family 15 protein [Rhodosporidium toruloides NP11]	Up	1.00626	1.15077e-07
EVM0000596	MAPK signaling pathway - yeast	hypothetical protein RTG_02220 [Rhodotorula toruloides ATCC 204091]	Up	1.0028	0.000168401
EVM0008341	Lysine degradation	cell division cycle protein 123 [Rhodosporidium toruloides NP11]	Up	1.0024	0.00219304
EVM0000146	Nucleotide excision repair	putative dentin sialophosphoprotein [Rhodotorula glutinis ATCC 204091]	Up	1.0024	1.73616e-07
EVM0008258	mRNA surveillance pathway	hypothetical protein RHTO_01239 [Rhodosporidium toruloides NP11]	Up	1.00176	0.000204671
EVM0008204	Biosynthesis of amino acids	pentafunctional AROM polypeptide [Rhodosporidium toruloides NP11]	Up	1.00062	4.72608e-24
EVM0002750	MAPK signaling pathway - yeast	50S ribosomal subunit l30 [Rhodosporidium toruloides NP11]	Up	1.00008	1.90761e-10
EVM0005335	MAPK signaling pathway - yeast	hypothetical protein BCR35DRAFT_287397 [Leucosporidium creatinivorum]	Down	-1.00051	0.00335738
EVM0000827	Endocytosis	RHTO0S15e03642g2_1 [Rhodosporidium toruloides]	Down	-1.00455	3.76405e-31
EVM0001753	Metabolic pathways	suppressor of G2 allele of SKP1 [Rhodosporidium toruloides NP11]	Down	-1.00471	9.86865e-21
EVM0004128	Metabolic pathways	protein of unknown function DUF1691 [Rhodosporidium toruloides NP11]	Down	-1.00472	2.68719e-05
EVM0001142	Mismatch repair	cold-shock DNA-binding domain containing protein [Rhodosporidium toruloides NP11]	Down	-1.00573	0.000576594
EVM0008230	Endocytosis	zinc finger, GATA-type protein, transcription factor [Rhodotorula toruloides NP11]	Down	-1.00628	4.77993e-12
EVM0003293	MAPK signaling pathway - yeast	hypothetical protein RHTO_05807 [Rhodosporidium toruloides NP11]	Down	-1.00792	2.03964e-09
EVM0001796	MAPK signaling pathway - yeast	importin beta-4 subunit [Rhodosporidium toruloides NP11]	Down	-1.01087	0.00164537
EVM0003579	MAPK signaling pathway - yeast	protein of unknown function DUF2343 [Rhodosporidium toruloides NP11]	Down	-1.0125	0.00188791
EVM0006793	MAPK signaling pathway - yeast	hypothetical protein RHTO_07258 [Rhodosporidium toruloides NP11]	Down	-1.01344	1.97588e-06
EVM0004909	Vitamin B6 metabolism	mitochondrial dicarboxylate carrier [Rhodosporidium toruloides NP11]	Down	-1.01389	4.68031e-05
EVM0003549	Metabolic pathways	LisH dimerization motif containing protein [Rhodosporidium toruloides NP11]	Down	-1.01544	1.39563e-07
EVM0000413	Mitophagy - yeast	mitochondrion organization and biogenesis-related protein [Rhodosporidium toruloides NP11]	Down	-1.01708	1.08787e-05
EVM0002044	Longevity regulating pathway - multiple species	hypothetical protein RHTO_07271 [Rhodosporidium toruloides NP11]	Down	-1.01866	3.54698e-05
EVM0002634	MAPK signaling pathway - yeast	hypothetical protein RHTO_02410 [Rhodosporidium toruloides NP11]	Down	-1.01916	5.02088e-10
EVM0007458	MAPK signaling pathway - yeast	hypothetical protein AOL_s00054g260 [Arthrobotrys oligospora ATCC 24927]	Down	-1.01933	5.91637e-12
EVM0003321	MAPK signaling pathway - yeast	hypothetical protein RHTO_06274 [Rhodosporidium toruloides NP11]	Down	-1.02157	6.94533e-11
EVM0007734	MAPK signaling pathway - yeast	MFS transporter [Rhodosporidium toruloides NP11]	Down	-1.02168	4.5406e-07
EVM0007189	Biosynthesis of secondary metabolites	hypothetical protein TBLA_0A10760 [Tetrapisispora blattae CBS 6284]	Down	-1.02485	1.05965e-12
EVM0007851	Phagosome	calnexin [Rhodosporidium toruloides NP11]	Down	-1.02663	1.54974e-10
EVM0007032	MAPK signaling pathway - yeast	ATP-dependent peptidase [Rhodosporidium toruloides NP11]	Down	-1.02964	6.81489e-05
EVM0005255	Mitophagy - yeast	3-alpha(or 20-beta)-hydroxysteroid dehydrogenase [Rhodosporidium toruloides NP11]	Down	-1.03002	0.00236227
EVM0002518	MAPK signaling pathway - yeast	hypothetical protein RHOBADRAFT_54381 [Rhodotorula graminis WP1]	Down	-1.03043	2.39285e-10
EVM0001396	MAPK signaling pathway - yeast	DnaJ family protein [Rhodosporidium toruloides NP11]	Down	-1.03114	2.52483e-09
EVM0001506	MAPK signaling pathway - yeast	Protein priA [Rhodotorula glutinis ATCC 204091]	Down	-1.03131	1.77135e-06
EVM0000490	Mitophagy - yeast	hypothetical protein BCR39DRAFT_522894 [Naematelia encephala]	Down	-1.03151	6.21572e-05
EVM0004132	Metabolic pathways	methylated-DNA-protein-cysteine methyltransferase related protein [Rhodosporidium toruloides NP11]	Down	-1.03294	0.00528727
EVM0004892	Vitamin B6 metabolism	RNA polymerase II transcription factor SIII, subunit A [Rhodosporidium toruloides NP11]	Down	-1.03321	0.00359944
EVM0006075	Endocytosis	Carbohydrate-binding module family 13 protein [Rhodotorula glutinis ATCC 204091]	Down	-1.03435	1.9488e-11
EVM0003948	MAPK signaling pathway - yeast	fungal specific transcription factor [Rhodosporidium toruloides NP11]	Down	-1.03508	5.04631e-14
EVM0007628	MAPK signaling pathway - yeast	hypothetical protein RHTO_00419 [Rhodosporidium toruloides NP11]	Down	-1.03514	0.000240606
EVM0006508	Metabolic pathways	hypothetical protein RHOBADRAFT_56182 [Rhodotorula graminis WP1]	Down	-1.03539	1.62599e-10
EVM0004407	MAPK signaling pathway - yeast	RHTO0S11e02058g1_1 [Rhodosporidium toruloides]	Down	-1.03575	4.81148e-08
EVM0001064	Metabolic pathways	adiponectin receptor protein [Rhodosporidium toruloides NP11]	Down	-1.03582	1.52116e-14
EVM0003144	MAPK signaling pathway - yeast	RHTO0S06e08636g2_1 [Rhodosporidium toruloides]	Down	-1.03619	1.1228e-09
EVM0008239	Meiosis - yeast	Fructosamine/Ketosamine-3-kinase [Rhodosporidium toruloides NP11]	Down	-1.03623	0.00732242
EVM0007726	Endocytosis	C6 transcription factor [Rhodosporidium toruloides NP11]	Down	-1.03664	8.14668e-14
EVM0005862	Metabolic pathways	hypothetical protein RTG_03147 [Rhodotorula glutinis ATCC 204091]	Down	-1.03888	2.65519e-08
EVM0006945	Metabolic pathways	NAD dependent oxidoreductase [Rhodosporidium toruloides NP11]	Down	-1.039	1.00149e-18
EVM0005005	MAPK signaling pathway - yeast	Signal transducer [Rhodotorula toruloides ATCC 204091]	Down	-1.04058	2.72916e-18
EVM0006147	Endocytosis	putative Chloride channel protein k [Rhodotorula glutinis ATCC 204091]	Down	-1.04101	3.66647e-14
BGI_novel_G000009	MAPK signaling pathway - yeast	cell surface glycoprotein (predicted) [Sugiyamaella lignohabitans]	Down	-1.04391	7.77627e-06
EVM0001845	Metabolic pathways	Conserved mitochondrial protein [Rhodotorula glutinis ATCC 204091]	Down	-1.04425	5.29182e-09
EVM0001318	Ribosome biogenesis in eukaryotes	U3 small nucleolar RNA-associated protein 13 [Rhodosporidium toruloides NP11]	Down	-1.04427	0.000412551
EVM0003858	MAPK signaling pathway - yeast	Proteophosphoglycan 5 [Rhodotorula glutinis ATCC 204091]	Down	-1.04442	0.000315805
EVM0006514	Metabolic pathways	DHX37 protein [Rhodosporidium toruloides NP11]	Down	-1.04479	0.013978
EVM0007925	mRNA surveillance pathway	hypothetical protein RTG_02558 [Rhodotorula glutinis ATCC 204091]	Down	-1.04571	4.38966e-15
EVM0003495	Endocytosis	RHTO0S32e00430g1_1 [Rhodotorula toruloides]	Down	-1.04628	0.00288563
EVM0001620	mRNA surveillance pathway	antibiotic biosynthesis monooxygenase [Rhodosporidium toruloides NP11]	Down	-1.04888	1.21187e-18
EVM0004972	mRNA surveillance pathway	protein of exodeoxyribonuclease iii family [Rhodosporidium toruloides NP11]	Down	-1.049	5.43651e-09
EVM0000515	Meiosis - yeast	short-chain dehydrogenase/reductase SDR family protein [Rhodosporidium toruloides NP11]	Down	-1.04912	6.89053e-05
EVM0008457	Endocytosis	RHTO0S32e00430g1_1 [Rhodosporidium toruloides]	Down	-1.04927	0.0259363
EVM0005288	MAPK signaling pathway - yeast	Proteophosphoglycan ppg4 [Rhodotorula glutinis ATCC 204091]	Down	-1.05055	0.000373623
EVM0004412	Biosynthesis of secondary metabolites	COQ7 protein [Rhodotorula glutinis ATCC 204091]	Down	-1.05141	3.74515e-12
EVM0006811	RNA degradation	short-chain dehydrogenase/reductase SDR family protein [Rhodosporidium toruloides NP11]	Down	-1.05308	1.91027e-05
EVM0006601	Phagosome	hypothetical protein MVLG_04629 [Microbotryum violaceum p1A1 Lamole]	Down	-1.05569	2.71611e-05
EVM0000482	MAPK signaling pathway - yeast	protein of Cyclin PHO80-like family [Rhodosporidium toruloides NP11]	Down	-1.05643	1.71545e-06
EVM0000237	mRNA surveillance pathway	protein of unknown function DUF2231 [Rhodosporidium toruloides NP11]	Down	-1.05701	2.78647e-05
EVM0001019	Peroxisome	peroxisomal biogenesis factor 5 [Rhodosporidium toruloides NP11]	Down	-1.05975	2.40349e-10
EVM0000522	Ubiquitin mediated proteolysis	sulfur metabolite repression control protein [Rhodosporidium toruloides NP11]	Down	-1.06194	1.85383e-17
EVM0004473	MAPK signaling pathway - yeast	hypothetical protein RHTO_07527 [Rhodosporidium toruloides NP11]	Down	-1.06276	1.94821e-11
EVM0006782	MAPK signaling pathway - yeast	Cytoplasm protein [Rhodotorula glutinis ATCC 204091]	Down	-1.0628	7.6151e-22
EVM0006156	Endocytosis	alternative cyclin Pcl12 [Rhodosporidium toruloides NP11]	Down	-1.06391	1.16889e-08
EVM0001817	Biosynthesis of amino acids	hypothetical protein RTG_02455 [Rhodotorula glutinis ATCC 204091]	Down	-1.06576	2.50445e-16
EVM0004300	MAPK signaling pathway - yeast	SPOSA6832_00529 [Sporidiobolus salmonicolor]	Down	-1.0663	3.60294e-05
EVM0003545	Metabolic pathways	Methylase involved in ubiquinone/menaquinone biosynthesis [Rhodotorula glutinis ATCC 204091]	Down	-1.06795	2.75031e-17
EVM0002080	Biosynthesis of antibiotics	zinc-type alcohol dehydrogenase [Rhodosporidium toruloides NP11]	Down	-1.06822	6.64289e-14
EVM0006938	Metabolic pathways	UPF0598 protein C8orf82-like protein [Rhodosporidium toruloides NP11]	Down	-1.06867	1.17621e-09
EVM0007775	Propanoate metabolism	hypothetical protein RHTO_05864 [Rhodosporidium toruloides NP11]	Down	-1.07073	1.35542e-05
EVM0005735	mRNA surveillance pathway	Histone deacetylase complex protein [Rhodotorula glutinis ATCC 204091]	Down	-1.0732	0.000278078
EVM0001389	MAPK signaling pathway - yeast	DNA dependent ATPase [Rhodosporidium toruloides NP11]	Down	-1.0742	8.21556e-11
EVM0001238	Aminoacyl-tRNA biosynthesis	putative Protein serine/threonine kinase Ran1 [Rhodotorula glutinis ATCC 204091]	Down	-1.07435	2.91662e-09
EVM0007317	Metabolic pathways	KRR1 interacting protein 1 [Rhodosporidium toruloides NP11]	Down	-1.07474	0.00066847
EVM0000638	Metabolic pathways	regulator of chromosome condensation (RCC1)-like protein [Rhodosporidium toruloides NP11]	Down	-1.07489	3.76145e-14
EVM0002539	Base excision repair	NA	Down	-1.07505	2.59727e-06
EVM0002401	MAPK signaling pathway - yeast	hypothetical protein RHOSPDRAFT_35897 [Rhodotorula sp. JG-1b]	Down	-1.07691	8.51714e-05
EVM0006140	Endocytosis	rRNA processing protein Nop9 [Rhodosporidium toruloides NP11]	Down	-1.07784	2.93019e-05
EVM0006276	MAPK signaling pathway - yeast	protein of Uncharacterized protein family SERF [Rhodosporidium toruloides NP11]	Down	-1.08039	0.0264945
EVM0005638	Phosphatidylinositol signaling system	Proteophosphoglycan ppg4 [Rhodotorula glutinis ATCC 204091]	Down	-1.08249	5.29574e-09
EVM0000161	mRNA surveillance pathway	hypothetical protein RHTO_05767 [Rhodosporidium toruloides NP11]	Down	-1.08315	0.00726048
EVM0003619	Endocytosis	Rho guanyl-nucleotide exchange factor [Rhodosporidium toruloides NP11]	Down	-1.08437	7.15243e-22
EVM0004234	Spliceosome	hypothetical protein RHTO_04288 [Rhodosporidium toruloides NP11]	Down	-1.08479	2.93521e-08
EVM0008420	Metabolic pathways	alcohol dehydrogenase (NADP+) [Microbotryum violaceum p1A1 Lamole]	Down	-1.08501	1.66735e-06
EVM0006369	Endocytosis	hypothetical protein RHTO_01928 [Rhodosporidium toruloides NP11]	Down	-1.08546	9.3806e-05
EVM0006365	Mitophagy - yeast	hypothetical protein RHTO_07310 [Rhodosporidium toruloides NP11]	Down	-1.08561	0.000200805
EVM0004151	Mitophagy - yeast	hypothetical protein RHOBADRAFT_55356 [Rhodotorula graminis WP1]	Down	-1.08904	0.00841417
EVM0002166	MAPK signaling pathway - yeast	zinc finger, C2H3-type domain containing protein [Rhodosporidium toruloides NP11]	Down	-1.08936	4.78684e-07
EVM0006012	MAPK signaling pathway - yeast	hypothetical protein RHTO_06615 [Rhodosporidium toruloides NP11]	Down	-1.09113	8.63833e-12
EVM0000223	DNA replication	hypothetical protein RHTO_04464 [Rhodosporidium toruloides NP11]	Down	-1.09189	2.59347e-10
EVM0007774	Propanoate metabolism	2-methylcitrate dehydratase [Exidia glandulosa HHB12029]	Down	-1.09267	4.70992e-18
EVM0000718	MAPK signaling pathway - yeast	DNA repair protein Pso2/Snm1 [Rhodosporidium toruloides NP11]	Down	-1.09366	4.92276e-15
EVM0006906	Endocytosis	Proteophosphoglycan ppg4 [Rhodotorula glutinis ATCC 204091]	Down	-1.09418	3.86811e-11
EVM0007501	MAPK signaling pathway - yeast	hypothetical protein MVLG_03058 [Microbotryum violaceum p1A1 Lamole]	Down	-1.09422	9.61492e-06
EVM0004551	Peroxisome	RHTO0S09e08152g1_1 [Rhodosporidium toruloides]	Down	-1.09652	2.67246e-19
EVM0007882	Metabolic pathways	NA	Down	-1.09721	0.0177839
EVM0000019	MAPK signaling pathway - yeast	major facilitator superfamily protein [Rhodosporidium toruloides NP11]	Down	-1.09767	2.44626e-08
EVM0000303	MAPK signaling pathway - yeast	vacuole protein, palmitoyltransferase domain containing [Rhodosporidium toruloides NP11]	Down	-1.09994	1.01464e-25
EVM0001617	MAPK signaling pathway - yeast	RHTO0S02e11364g1_1 [Rhodosporidium toruloides]	Down	-1.10125	2.1692e-12
EVM0005671	Endocytosis	Basic-leucine zipper (bZIP) transcription factor [Rhodosporidium toruloides NP11]	Down	-1.10126	1.66865e-18
EVM0005180	RNA transport	hypothetical protein RTG_00662 [Rhodotorula glutinis ATCC 204091]	Down	-1.10183	3.71624e-15
EVM0003390	MAPK signaling pathway - yeast	zinc finger, FYVE-type protein [Rhodosporidium toruloides NP11]	Down	-1.1019	3.12468e-08
EVM0007823	Amino sugar and nucleotide sugar metabolism	chitin synthase, glycosyltransferase family 2 protein [Rhodosporidium toruloides NP11]	Down	-1.10346	3.16942e-11
EVM0007113	MAPK signaling pathway - yeast	enhancer of polycomb-like protein [Rhodosporidium toruloides NP11]	Down	-1.10567	4.71261e-20
EVM0005573	MAPK signaling pathway - yeast	methyltransferase type 11 [Rhodosporidium toruloides NP11]	Down	-1.10774	9.4348e-08
EVM0003959	MAPK signaling pathway - yeast	Proteophosphoglycan ppg4 [Rhodotorula glutinis ATCC 204091]	Down	-1.10794	0.000118426
EVM0000258	MAPK signaling pathway - yeast	hypothetical protein RHOBADRAFT_51442 [Rhodotorula graminis WP1]	Down	-1.10814	1.33763e-07
EVM0002700	Mitophagy - yeast	peptidase S8 family protein [Rhodosporidium toruloides NP11]	Down	-1.10839	0.00617388
EVM0006787	MAPK signaling pathway - yeast	C6 transcription factor [Rhodosporidium toruloides NP11]	Down	-1.10897	2.00122e-05
EVM0002993	MAPK signaling pathway - yeast	hypothetical protein RHTO_02097 [Rhodosporidium toruloides NP11]	Down	-1.11013	3.59904e-16
EVM0001099	MAPK signaling pathway - yeast	hypothetical protein RHTO_03415 [Rhodosporidium toruloides NP11]	Down	-1.11154	1.38633e-13
EVM0006604	MAPK signaling pathway - yeast	ATP-dependent rna helicase dbp8 [Rhodosporidium toruloides NP11]	Down	-1.11386	0.0215915
EVM0003006	MAPK signaling pathway - yeast	sensor histidine kinase/response regulator [Rhodosporidium toruloides NP11]	Down	-1.11391	1.56983e-14
EVM0006836	Biosynthesis of amino acids	hypothetical protein PLICRDRAFT_420648 [Plicaturopsis crispa FD-325 SS-3]	Down	-1.11575	5.70806e-05
EVM0003915	Cell cycle - yeast	RNA exonuclease 4 [Rhodosporidium toruloides NP11]	Down	-1.11634	0.00101679
EVM0006887	MAPK signaling pathway - yeast	methionyl aminopeptidase [Rhodosporidium toruloides NP11]	Down	-1.11683	2.35878e-07
EVM0002213	MAPK signaling pathway - yeast	RHTO0S16e03708g1_1 [Rhodosporidium toruloides]	Down	-1.11685	2.76031e-14
EVM0001976	Endocytosis	priA protein precursor [Rhodotorula toruloides NP11]	Down	-1.11787	6.90902e-19
EVM0007483	MAPK signaling pathway - yeast	Hlh domain containing protein, transcription regulator [Rhodosporidium toruloides NP11]	Down	-1.11789	3.62204e-21
EVM0008260	mRNA surveillance pathway	hypothetical protein RHTO_00203 [Rhodosporidium toruloides NP11]	Down	-1.1205	0.00222309
EVM0004476	MAPK signaling pathway - yeast	ATP-dependent rna helicase suv3 [Rhodosporidium toruloides NP11]	Down	-1.1215	1.08281e-12
EVM0005195	Meiosis - yeast	Short-chain dehydrogenase/reductase SDR [Rhodotorula glutinis ATCC 204091]	Down	-1.12261	0.00141967
EVM0004124	Metabolic pathways	NA	Down	-1.12519	2.47961e-07
EVM0005497	Cell cycle - yeast	hypothetical protein RHTO_07170 [Rhodosporidium toruloides NP11]	Down	-1.12752	0.0304965
EVM0007793	Propanoate metabolism	aminoacyl-tRNA ligase [Rhodosporidium toruloides NP11]	Down	-1.12891	0.000870751
EVM0003262	MAPK signaling pathway - yeast	Aga1p [Saccharomyces cerevisiae YJM1400]	Down	-1.12942	6.55625e-10
EVM0001159	mRNA surveillance pathway	hypothetical protein RHOBADRAFT_52738, partial [Rhodotorula graminis WP1]	Down	-1.13139	1.76774e-15
EVM0000512	MAPK signaling pathway - yeast	hypothetical protein RHOBADRAFT_53017, partial [Rhodotorula graminis WP1]	Down	-1.13146	2.17851e-07
EVM0008424	Metabolic pathways	hypothetical protein PLICRDRAFT_161965 [Plicaturopsis crispa FD-325 SS-3]	Down	-1.13153	0.000107641
EVM0004445	Metabolic pathways	SPOSA6832_03515 [Sporidiobolus salmonicolor]	Down	-1.13182	5.69772e-15
EVM0001058	Metabolic pathways	5&apos	Down	-1.13726	1.61425e-23
EVM0005745	Endocytosis	hypothetical protein RHTO_05341 [Rhodosporidium toruloides NP11]	Down	-1.1385	0.000369564
EVM0001666	Fatty acid metabolism	hypothetical protein RHTO_07335 [Rhodosporidium toruloides NP11]	Down	-1.13919	0.00146212
EVM0005453	MAPK signaling pathway - yeast	integral membrane protein [Rhodosporidium toruloides NP11]	Down	-1.14136	2.16499e-06
EVM0001688	Mismatch repair	aspartyl/glutamyl-tRNA(Asn/Gln) amidotransferase subunit B [Rhodosporidium toruloides NP11]	Down	-1.14254	0.0105263
EVM0000563	Mismatch repair	cyclin [Rhodosporidium toruloides NP11]	Down	-1.14325	9.33034e-06
EVM0006363	Biosynthesis of secondary metabolites	snoRNP assembly factor Naf1 [Rhodosporidium toruloides NP11]	Down	-1.14361	0.000792587
EVM0006371	Endocytosis	mnng and nitrosoguanidine resistance protein [Rhodosporidium toruloides NP11]	Down	-1.14507	1.40634e-06
EVM0007253	MAPK signaling pathway - yeast	hypothetical protein RHOBADRAFT_44173 [Rhodotorula graminis WP1]	Down	-1.14661	0.000489792
EVM0001812	MAPK signaling pathway - yeast	NA	Down	-1.14725	9.16032e-05
EVM0005987	MAPK signaling pathway - yeast	alpha-ketoglutarate dependent xanthine dioxygenase [Rhodosporidium toruloides NP11]	Down	-1.14983	0.0245827
EVM0001034	Metabolic pathways	hypothetical protein RHTO_02400 [Rhodosporidium toruloides NP11]	Down	-1.14987	8.81197e-07
EVM0008356	Lysine degradation	hypothetical protein B5S30_g3154 [[Candida] boidinii]	Down	-1.15003	0.0319226
EVM0002500	MAPK signaling pathway - yeast	von Willebrand factor, type A domain containing protein [Rhodosporidium toruloides NP11]	Down	-1.15031	5.80181e-11
EVM0002908	Endocytosis	hypothetical protein RHTO_07349 [Rhodosporidium toruloides NP11]	Down	-1.15386	7.93945e-08
EVM0006542	MAPK signaling pathway - yeast	metal iron transporter [Rhodosporidium toruloides NP11]	Down	-1.15542	2.41042e-14
EVM0002399	MAPK signaling pathway - yeast	Methylase [Rhodotorula glutinis ATCC 204091]	Down	-1.1587	0.0283824
EVM0003489	mRNA surveillance pathway	hypothetical protein RHTO_00552 [Rhodosporidium toruloides NP11]	Down	-1.1593	4.69241e-21
EVM0000472	MAPK signaling pathway - yeast	NA	Down	-1.15945	1.13936e-10
EVM0003766	Ribosome biogenesis in eukaryotes	hypothetical protein RHTO_00520 [Rhodosporidium toruloides NP11]	Down	-1.1599	9.40977e-09
EVM0002759	MAPK signaling pathway - yeast	ATP-dependent RNA helicase DBP2-A [Cryptococcus gattii VGII CA1014]	Down	-1.16061	9.66133e-08
EVM0004129	Metabolic pathways	endosomal SPRY domain protein [Rhodosporidium toruloides NP11]	Down	-1.161	9.58635e-25
EVM0001328	Mismatch repair	RHTO0S11e05248g1_1 [Rhodosporidium toruloides]	Down	-1.16111	3.02518e-12
EVM0001589	MAPK signaling pathway - yeast	cell surface glycoprotein (predicted) [Sugiyamaella lignohabitans]	Down	-1.16183	2.13396e-18
EVM0005886	MAPK signaling pathway - yeast	CDC1p [Rhodosporidium toruloides NP11]	Down	-1.16207	1.41306e-16
EVM0002660	MAPK signaling pathway - yeast	vacuolar calcium ion transporter h(+) exchanger [Rhodosporidium toruloides NP11]	Down	-1.16329	1.88657e-26
EVM0006435	Metabolic pathways	NA	Down	-1.16672	0.0425138
EVM0006587	Non-homologous end-joining	RHTO0S01e16908g1_1 [Rhodosporidium toruloides]	Down	-1.16881	3.47108e-09
EVM0008104	Phosphatidylinositol signaling system	RHTO0S09e07404g1_1 [Rhodosporidium toruloides]	Down	-1.16981	0.0405205
EVM0000321	MAPK signaling pathway - yeast	RHTO0S08e01838g1_1 [Rhodosporidium toruloides]	Down	-1.17053	3.64187e-08
EVM0001098	MAPK signaling pathway - yeast	RHTO0S03e05204g1_1 [Rhodosporidium toruloides]	Down	-1.17091	4.21714e-11
EVM0000569	MAPK signaling pathway - yeast	DNA/RNA helicase, DEAD/DEAH box type [Rhodosporidium toruloides NP11]	Down	-1.17279	9.86551e-08
EVM0001730	MAPK signaling pathway - yeast	Putative protein of unknown function [Podospora anserina S mat+]	Down	-1.1729	0.0417055
EVM0002876	Endocytosis	hypothetical protein RHTO_05189 [Rhodosporidium toruloides NP11]	Down	-1.17301	0.0213948
EVM0004265	DNA replication	RHTO0S05e04478g1_1 [Rhodosporidium toruloides]	Down	-1.1738	0.00148035
EVM0001741	Metabolic pathways	hypothetical protein RTG_02305 [Rhodotorula glutinis ATCC 204091]	Down	-1.17426	0.0134551
EVM0004430	Glycerolipid metabolism	diacylglycerol acyltransferase [Rhodosporidium diobovatum]	Down	-1.17608	1.23964e-13
EVM0003496	MAPK signaling pathway - yeast	U3 small nucleolar RNA-associated protein 6 [Rhodosporidium toruloides NP11]	Down	-1.17676	7.0174e-06
EVM0001788	Endocytosis	D-4,5 unsaturated beta-glucuronyl hydrolase, glycoside hydrolase family 88 protein [Rhodosporidium toruloides NP11]	Down	-1.17709	5.85805e-12
EVM0000706	Biosynthesis of secondary metabolites	aspartic-type endopeptidase [Rhodosporidium toruloides NP11]	Down	-1.17823	3.03682e-16
EVM0006422	Metabolic pathways	4-aminobutyrate transaminase [Cryptococcus gattii R265]	Down	-1.18004	2.33727e-09
EVM0008368	MAPK signaling pathway - yeast	kinase-related protein [Rhodotorula toruloides NP11]	Down	-1.18049	4.8575e-15
EVM0000177	MAPK signaling pathway - yeast	3-dehydroshikimate dehydratase [Rhodotorula toruloides NP11]	Down	-1.18173	0.00364788
EVM0006927	Metabolic pathways	acetylcholinesterase [Rhodotorula toruloides NP11]	Down	-1.18272	0.0121077
EVM0006040	Biosynthesis of secondary metabolites	RHTO0S11e06370g1_1 [Rhodosporidium toruloides]	Down	-1.18405	2.10248e-24
EVM0000154	mRNA surveillance pathway	NADPH dehydrogenase [Rhodosporidium toruloides NP11]	Down	-1.18527	4.03065e-15
EVM0008443	Protein processing in endoplasmic reticulum	stress responsive alpha beta barrel domain protein [Rhodosporidium toruloides NP11]	Down	-1.18564	1.81615e-05
EVM0002752	MAPK signaling pathway - yeast	hypothetical protein RHTO_04823 [Rhodosporidium toruloides NP11]	Down	-1.18672	1.28458e-08
EVM0002600	MAPK signaling pathway - yeast	fungal specific transcription factor [Rhodosporidium toruloides NP11]	Down	-1.18707	9.86236e-06
EVM0003587	MAPK signaling pathway - yeast	hypothetical protein MVLG_04904 [Microbotryum violaceum p1A1 Lamole]	Down	-1.18736	0.000101223
EVM0007352	Biosynthesis of antibiotics	specific transcriptional repressor [Rhodosporidium toruloides NP11]	Down	-1.18878	7.67105e-17
EVM0007061	Cholesterol metabolism	hypothetical protein RHTO_05825 [Rhodosporidium toruloides NP11]	Down	-1.189	0.00843518
EVM0002753	MAPK signaling pathway - yeast	C6 transcription factor [Rhodosporidium toruloides NP11]	Down	-1.18954	8.03124e-19
EVM0003507	Endocytosis	hypothetical protein RHTO_07430 [Rhodosporidium toruloides NP11]	Down	-1.19193	0.0239395
EVM0006851	MAPK signaling pathway - yeast	cytosolic Fe-S cluster assembling factor NBP35 [Rhodosporidium toruloides NP11]	Down	-1.19317	1.36958e-09
EVM0002157	Biosynthesis of antibiotics	UDP-N-acetylglucosamine diphosphorylase [Rhodotorula toruloides ATCC 204091]	Down	-1.19387	4.81425e-11
EVM0006485	mRNA surveillance pathway	actin cytoskeleton protein [Rhodosporidium toruloides NP11]	Down	-1.19395	7.13227e-25
EVM0001715	MAPK signaling pathway - yeast	glycoside hydrolase family 128 protein [Laccaria amethystina LaAM-08-1]	Down	-1.19454	0.000151298
EVM0003430	Metabolic pathways	putative TfdA family taurine dioxygenase [Rhodotorula glutinis ATCC 204091]	Down	-1.19468	2.63074e-16
EVM0001077	Metabolic pathways	RHTO0S14e02168g1_1 [Rhodosporidium toruloides]	Down	-1.19808	6.09729e-18
EVM0005994	DNA replication	zinc finger, C2H2-type domain containing protein [Rhodosporidium toruloides NP11]	Down	-1.2023	1.09596e-06
EVM0003486	Meiosis - yeast	F-box domain-containing protein [Rhodosporidium toruloides NP11]	Down	-1.2042	0.000141361
EVM0007599	mRNA surveillance pathway	expressed protein [Cryptococcus neoformans var. neoformans JEC21]	Down	-1.20845	3.73934e-08
EVM0000404	MAPK signaling pathway - yeast	hemolysin-III channel protein Izh2 [Rhodosporidium toruloides NP11]	Down	-1.20948	2.35276e-10
EVM0008267	mRNA surveillance pathway	hypothetical protein RHTO_03749 [Rhodosporidium toruloides NP11]	Down	-1.21334	6.86338e-23
EVM0004419	Endocytosis	serine/threonine-protein kinase [Rhodosporidium toruloides NP11]	Down	-1.21417	1.72073e-36
EVM0008445	Protein processing in endoplasmic reticulum	hypothetical protein RHTO_02249 [Rhodosporidium toruloides NP11]	Down	-1.21474	7.1806e-12
EVM0007946	MAPK signaling pathway - yeast	putative NADH dehydrogenase subunit [Rhodotorula glutinis ATCC 204091]	Down	-1.21751	0.0462654
EVM0006816	Biosynthesis of amino acids	acyl-protein thioesterase 1 [Rhodosporidium toruloides NP11]	Down	-1.21876	1.70406e-09
EVM0005953	MAPK signaling pathway - yeast	RHTO0S03e00298g1_1 [Rhodosporidium toruloides]	Down	-1.22408	1.33206e-05
EVM0007913	MAPK signaling pathway - yeast	hypothetical protein RHTO_04713 [Rhodosporidium toruloides NP11]	Down	-1.22493	1.1217e-10
EVM0007463	MAPK signaling pathway - yeast	F-box domain contaning protein [Rhodotorula toruloides NP11]	Down	-1.22601	1.84593e-13
EVM0000631	Peroxisome	3-ketoacyl-coA thiolase peroxisomal A precursor [Rhodosporidium toruloides NP11]	Down	-1.22715	2.10509e-11
EVM0003462	Meiosis - yeast	profilin [Rhodosporidium toruloides NP11]	Down	-1.22965	0.0108669
EVM0002183	Metabolic pathways	zinc finger, MYND-type protein [Rhodosporidium toruloides NP11]	Down	-1.23132	0.0229171
EVM0004059	Carbon metabolism	zinc metalloprotease [Rhodosporidium toruloides NP11]	Down	-1.23177	1.04571e-11
EVM0003013	MAPK signaling pathway - yeast	transcription factor [Rhodosporidium toruloides NP11]	Down	-1.23338	7.02408e-26
EVM0001577	MAPK signaling pathway - yeast	NA	Down	-1.23371	0.0208492
EVM0008114	Phosphatidylinositol signaling system	Proteophosphoglycan 5 [Rhodotorula glutinis ATCC 204091]	Down	-1.23745	0.00206325
EVM0005214	MAPK signaling pathway - yeast	metal homeostatis protein bsd2 [Rhizoctonia solani AG-3 Rhs1AP]	Down	-1.24336	0.000763904
EVM0008255	MAPK signaling pathway - yeast	protein-L-isoaspartate (D-aspartate) O-methyltransferase [Rhodosporidium toruloides NP11]	Down	-1.24362	0.000439577
EVM0005283	MAPK signaling pathway - yeast	putative Ribosomal protein [Rhodotorula glutinis ATCC 204091]	Down	-1.24794	2.41566e-07
EVM0008470	Endocytosis	RHTO0S10e02454g1_1 [Rhodosporidium toruloides]	Down	-1.24871	0.0421281
EVM0003899	Cell cycle - yeast	zinc finger, C2H2-type transcription factor [Rhodosporidium toruloides NP11]	Down	-1.25123	2.41585e-07
EVM0007690	mRNA surveillance pathway	hypothetical protein RHTO_00825 [Rhodosporidium toruloides NP11]	Down	-1.25158	3.18437e-12
EVM0008362	Lysine degradation	indole-3-acetaldehyde reductase (NADPH) [Rhodosporidium toruloides NP11]	Down	-1.25525	3.00224e-07
EVM0003432	Meiosis - yeast	MFS sugar transporter [Rhodosporidium toruloides NP11]	Down	-1.25642	1.85747e-09
EVM0003697	Metabolic pathways	D-arabinitol dehydrogenase [Rhodotorula toruloides NP11]	Down	-1.25963	2.61429e-27
EVM0004312	MAPK signaling pathway - yeast	MFS transporter [Rhodosporidium toruloides NP11]	Down	-1.26036	1.77597e-07
EVM0000311	MAPK signaling pathway - yeast	Proteophosphoglycan 5 [Rhodotorula glutinis ATCC 204091]	Down	-1.26216	6.13364e-10
EVM0003819	Spliceosome	RHTO0S10e00980g1_1 [Rhodosporidium toruloides]	Down	-1.26279	1.49476e-07
EVM0006656	MAPK signaling pathway - yeast	Proteophosphoglycan ppg4 [Rhodotorula glutinis ATCC 204091]	Down	-1.26663	9.14284e-23
EVM0005100	MAPK signaling pathway - yeast	hypothetical protein RHOBADRAFT_51996 [Rhodotorula graminis WP1]	Down	-1.26882	3.06306e-28
EVM0008051	MAPK signaling pathway - yeast	mitochondrial inner membrane magnesium transporter mrs2 [Rhodosporidium toruloides NP11]	Down	-1.27271	6.41185e-13
EVM0008378	Metabolic pathways	pyridoxal 4-dehydrogenase [Rhodosporidium toruloides NP11]	Down	-1.27352	6.68703e-07
EVM0006687	MAPK signaling pathway - yeast	calcium ion transporter [Rhodosporidium toruloides NP11]	Down	-1.27908	2.30809e-12
EVM0001376	MAPK signaling pathway - yeast	quinone oxidoreductase [Rhodosporidium toruloides NP11]	Down	-1.28077	2.98136e-12
EVM0003412	Protein processing in endoplasmic reticulum	Derl-like domain member 2 [Rhodosporidium toruloides NP11]	Down	-1.28287	5.87934e-16
EVM0003057	MAPK signaling pathway - yeast	protein of uncharacterized protein family UPF0136, transmembrane [Rhodosporidium toruloides NP11]	Down	-1.28535	1.17467e-08
EVM0002647	MAPK signaling pathway - yeast	NAD-binding protein [Fomitiporia mediterranea MF3/22]	Down	-1.28633	0.000375799
EVM0000249	Phagosome	beta-tubulin [Rhodosporidium toruloides NP11]	Down	-1.29416	9.03324e-12
EVM0007098	Cholesterol metabolism	bax inhibitor family protein [Rhodosporidium toruloides NP11]	Down	-1.29481	3.13109e-14
EVM0001706	MAPK signaling pathway - yeast	neutral amino acid permease [Rhodosporidium toruloides NP11]	Down	-1.29525	2.06437e-14
EVM0007554	Endocytosis	hypothetical protein RTG_03015 [Rhodotorula glutinis ATCC 204091]	Down	-1.29601	0.000136258
EVM0005123	MAPK signaling pathway - yeast	nucleoside-diphosphate-sugar epimerases-like protein [Rhodosporidium toruloides NP11]	Down	-1.29745	3.16101e-09
EVM0007750	Metabolic pathways	adenosylmethionine-8-amino-7-oxononanoate aminotransferase [Rhodosporidium toruloides NP11]	Down	-1.29806	5.67727e-19
EVM0007956	Biosynthesis of antibiotics	putative acyl-CoA dehydrogenase [Rhodotorula glutinis ATCC 204091]	Down	-1.29825	1.5021e-14
EVM0004683	Biosynthesis of secondary metabolites	NA	Down	-1.2987	0.0268778
EVM0007787	Propanoate metabolism	two-component system, OmpR family, sensor histidine kinase VicK [Rhodosporidium toruloides NP11]	Down	-1.29938	7.24069e-13
EVM0006101	MAPK signaling pathway - yeast	inosine/uridine-preferring nucleoside hydrolase [Rhodosporidium toruloides NP11]	Down	-1.29995	6.32514e-20
EVM0005597	MAPK signaling pathway - yeast	hypothetical protein MVLG_04192 [Microbotryum violaceum p1A1 Lamole]	Down	-1.30058	2.3074e-14
EVM0003188	Metabolic pathways	Impact family protein [Rhodotorula glutinis ATCC 204091]	Down	-1.30137	4.10055e-06
EVM0000100	Metabolic pathways	Phox/Bem1p domain containing protein [Rhodosporidium toruloides NP11]	Down	-1.3021	1.6469e-08
EVM0005574	MAPK signaling pathway - yeast	hypothetical protein RHOSPDRAFT_27269 [Rhodotorula sp. JG-1b]	Down	-1.30452	2.49625e-05
EVM0001485	MAPK signaling pathway - yeast	CRAL/TRIO domain-containing protein [Rhodosporidium toruloides NP11]	Down	-1.306	3.1138e-24
EVM0006992	Longevity regulating pathway - multiple species	mitochondrial RNA polymerase [Rhodosporidium toruloides NP11]	Down	-1.3061	1.29192e-14
EVM0000513	MAPK signaling pathway - yeast	C-signal [Rhodosporidium toruloides NP11]	Down	-1.30636	3.84762e-12
EVM0005944	MAPK signaling pathway - yeast	RHTO0S04e03246g1_1 [Rhodosporidium toruloides]	Down	-1.30954	1.40888e-28
EVM0000195	Metabolic pathways	hypothetical protein RHTO_04039 [Rhodosporidium toruloides NP11]	Down	-1.30996	3.9246e-10
EVM0002952	Endocytosis	Zn(2)-C6 fungal-type transcription factor [Rhodosporidium toruloides NP11]	Down	-1.31082	1.83866e-16
EVM0000465	MAPK signaling pathway - yeast	hypothetical protein RHOBADRAFT_55183 [Rhodotorula graminis WP1]	Down	-1.31205	6.45735e-21
EVM0007843	Spliceosome	Proteophosphoglycan ppg4 [Rhodotorula glutinis ATCC 204091]	Down	-1.317	8.80428e-12
EVM0001470	Peroxisome	peroxisomal 3,2-trans-enoyl-CoA isomerase [Rhodosporidium toruloides NP11]	Down	-1.3235	0.0186832
EVM0007225	Metabolic pathways	4-aminobutyrate aminotransferase / (S)-3-amino-2-methylpropionate transaminase [Rhodosporidium toruloides NP11]	Down	-1.32981	1.34114e-30
EVM0002648	MAPK signaling pathway - yeast	putative Protein-histidine kinase [Rhodotorula glutinis ATCC 204091]	Down	-1.33185	0.00168978
EVM0004026	Carbon metabolism	RHTO0S03e07954g1_1 [Rhodosporidium toruloides]	Down	-1.33231	6.0628e-49
EVM0007004	MAPK signaling pathway - yeast	integral membrane protein [Rhodosporidium toruloides NP11]	Down	-1.33243	5.18798e-10
EVM0002186	Metabolic pathways	CORD and CS domain containing protein [Rhodosporidium toruloides NP11]	Down	-1.3327	1.014e-31
EVM0007663	Metabolic pathways	hypothetical protein RHTO_07826 [Rhodosporidium toruloides NP11]	Down	-1.3341	1.852e-16
EVM0008323	MAPK signaling pathway - yeast	Mitochondrial outer membrane protein IML2 [Rhodotorula glutinis ATCC 204091]	Down	-1.33441	7.02789e-24
EVM0001061	Metabolic pathways	hypothetical protein RHTO_03455 [Rhodosporidium toruloides NP11]	Down	-1.33621	0.00186791
EVM0001124	MAPK signaling pathway - yeast	hypothetical protein RHTO_08049 [Rhodosporidium toruloides NP11]	Down	-1.33999	8.41477e-06
EVM0002222	DNA replication	stress-induced-phosphoprotein 1 [Rhodosporidium toruloides NP11]	Down	-1.34169	3.52788e-28
EVM0008069	Phosphatidylinositol signaling system	protein of caleosin family [Rhodosporidium toruloides NP11]	Down	-1.34287	0.00587263
EVM0000851	Ribosome biogenesis in eukaryotes	hypothetical protein RTG_02084 [Rhodotorula glutinis ATCC 204091]	Down	-1.3444	5.51505e-07
EVM0000879	mRNA surveillance pathway	SFP1, transcription regulator [Rhodosporidium toruloides NP11]	Down	-1.34979	2.90421e-13
EVM0006412	Biosynthesis of secondary metabolites	FAD binding domain protein [Rhodosporidium toruloides NP11]	Down	-1.35025	3.64806e-16
EVM0008357	Lysine degradation	alpha beta hydrolase fold-3 domain containing protein [Rhodosporidium toruloides NP11]	Down	-1.35419	0.00288419
EVM0001708	MAPK signaling pathway - yeast	NA	Down	-1.35667	0.00012079
EVM0001636	Endocytosis	MFS sugar transporter [Rhodosporidium toruloides NP11]	Down	-1.35754	1.95726e-05
EVM0002588	MAPK signaling pathway - yeast	hypothetical protein RHTO_05084 [Rhodosporidium toruloides NP11]	Down	-1.35773	1.01922e-13
EVM0003736	MAPK signaling pathway - yeast	hypothetical protein MVLG_03640 [Microbotryum violaceum p1A1 Lamole]	Down	-1.35782	1.41683e-26
EVM0002914	Biosynthesis of antibiotics	alcohol dehydrogenase (NADP+) [Rhodotorula toruloides NP11]	Down	-1.3615	2.60309e-28
EVM0007338	Biosynthesis of antibiotics	aspartyl/glutamyl-tRNA(Asn/Gln) amidotransferase subunit B [Rhodosporidium toruloides NP11]	Down	-1.36272	0.00180717
EVM0003880	Ubiquitin mediated proteolysis	FK506 suppressor Sfk1 [Rhodosporidium toruloides NP11]	Down	-1.36318	3.62717e-11
EVM0001187	MAPK signaling pathway - yeast	DNA repair protein Pso2/Snm1 [Rhodosporidium toruloides NP11]	Down	-1.36397	1.15575e-09
EVM0001516	MAPK signaling pathway - yeast	hypothetical protein RHTO_05268 [Rhodosporidium toruloides NP11]	Down	-1.36474	0.0394188
EVM0005273	MAPK signaling pathway - yeast	hypothetical protein RHOBADRAFT_53810 [Rhodotorula graminis WP1]	Down	-1.36555	1.33113e-28
EVM0000098	Metabolic pathways	cell surface glycoprotein (predicted) [Sugiyamaella lignohabitans]	Down	-1.36596	0.00067734
EVM0001791	Endocytosis	C6 transcription factor [Rhodosporidium toruloides NP11]	Down	-1.36691	1.15787e-16
EVM0004567	mRNA surveillance pathway	MFS polyamine transporter [Rhodosporidium toruloides NP11]	Down	-1.36712	0.0428594
EVM0004976	Endocytosis	alpha 1,2-mannosyltransferase, glycosyltransferase family 71 protein [Rhodosporidium toruloides NP11]	Down	-1.3685	1.48513e-05
EVM0001787	Endocytosis	transcription factor [Rhodosporidium toruloides NP11]	Down	-1.36929	1.2698e-08
EVM0007506	Peroxisome	glycolate oxidase [Cryptococcus neoformans var. grubii H99]	Down	-1.37095	1.49305e-06
EVM0007455	Endocytosis	hypothetical protein RHTO_07699 [Rhodotorula toruloides NP11]	Down	-1.37624	3.56264e-13
EVM0000852	Endocytosis	bcl-2 associated athanogene 3-like protein [Rhodosporidium toruloides NP11]	Down	-1.37635	4.68937e-20
EVM0008032	Metabolic pathways	ribonucleoside-diphosphate reductase subunit M2 [Rhodosporidium toruloides NP11]	Down	-1.3774	9.04056e-19
EVM0005632	Phosphatidylinositol signaling system	inositol or phosphatidylinositol phosphatase [Rhodosporidium toruloides NP11]	Down	-1.37834	5.76539e-11
EVM0004109	Metabolic pathways	RHTO0S21e02498g1_1 [Rhodosporidium toruloides]	Down	-1.3792	2.86653e-27
EVM0001783	mRNA surveillance pathway	hypothetical protein RHOBADRAFT_12828, partial [Rhodotorula graminis WP1]	Down	-1.37926	6.30528e-11
EVM0002652	Folate biosynthesis	Molybdenum cofactor sulfurase [Rhodotorula glutinis ATCC 204091]	Down	-1.38168	8.07896e-11
EVM0004181	Endocytosis	hypothetical protein RHOBADRAFT_53234 [Rhodotorula graminis WP1]	Down	-1.38408	1.5021e-14
EVM0001196	MAPK signaling pathway - yeast	hypothetical protein RHTO_07313 [Rhodosporidium toruloides NP11]	Down	-1.38589	5.86189e-09
EVM0004953	MAPK signaling pathway - yeast	alpha/beta hydrolase, epoxide hydrolase-like protein [Rhodosporidium toruloides NP11]	Down	-1.38769	0.0168086
EVM0008245	Pentose and glucuronate interconversions	hypothetical protein BCR33DRAFT_847302 [Rhizoclosmatium globosum]	Down	-1.38906	0.00190657
EVM0003029	MAPK signaling pathway - yeast	hypothetical protein MVLG_00454 [Microbotryum violaceum p1A1 Lamole]	Down	-1.39009	0.00478972
EVM0002014	Longevity regulating pathway - multiple species	serine/threonine protein kinase RIM15 [Rhodosporidium toruloides NP11]	Down	-1.39176	3.30342e-15
EVM0008259	mRNA surveillance pathway	hypothetical protein RTG_03085 [Rhodotorula glutinis ATCC 204091]	Down	-1.3975	7.38989e-16
EVM0002451	MAPK signaling pathway - yeast	glutathione S-transferase [Rhodosporidium toruloides NP11]	Down	-1.39762	1.1576e-17
EVM0006097	MAPK signaling pathway - yeast	C6 transcription factor [Rhodosporidium toruloides NP11]	Down	-1.3978	4.39034e-33
EVM0001699	MAPK signaling pathway - yeast	MFS transporter, monocarboxylate permease-like protein [Rhodosporidium toruloides NP11]	Down	-1.40355	1.57086e-07
EVM0004682	Biosynthesis of secondary metabolites	hypothetical protein RHTO_03409 [Rhodosporidium toruloides NP11]	Down	-1.40441	7.26627e-07
EVM0001364	MAPK signaling pathway - yeast	hypothetical protein RHTO_02325 [Rhodosporidium toruloides NP11]	Down	-1.40662	1.96107e-05
EVM0007034	Ribosome biogenesis in eukaryotes	midasin [Rhodosporidium toruloides NP11]	Down	-1.40915	0.000482841
EVM0007758	Fatty acid metabolism	enoyl-CoA hydratase [Rhodosporidium toruloides NP11]	Down	-1.40962	1.45028e-17
EVM0004192	MAPK signaling pathway - yeast	cell surface glycoprotein (predicted) [Sugiyamaella lignohabitans]	Down	-1.40971	4.49159e-16
EVM0000198	Meiosis - yeast	cell cycle checkpoint protein rad17 [Rhodosporidium toruloides NP11]	Down	-1.41182	4.49159e-16
EVM0005805	Homologous recombination	hypothetical protein RHTO_02713 [Rhodosporidium toruloides NP11]	Down	-1.41262	0.0486087
EVM0008064	Phosphatidylinositol signaling system	RHTO0S32e00540g1_1 [Rhodosporidium toruloides]	Down	-1.41498	5.48789e-09
EVM0008129	Phosphatidylinositol signaling system	macrofage activating glycoprotein [Rhodosporidium toruloides NP11]	Down	-1.41523	4.67544e-06
EVM0008186	MAPK signaling pathway - yeast	Amino acid transporter [Rhodotorula glutinis ATCC 204091]	Down	-1.41943	4.83062e-05
EVM0005145	Endocytosis	hypothetical protein RHOBADRAFT_43347 [Rhodotorula graminis WP1]	Down	-1.42126	4.54816e-05
EVM0006628	Lysine degradation	hypothetical protein AOL_s00054g260 [Arthrobotrys oligospora ATCC 24927]	Down	-1.42169	2.10618e-23
EVM0004780	MAPK signaling pathway - yeast	Lipase, GDSL domain containing protein, carbohydrate Esterase Family 16 protein [Rhodosporidium toruloides NP11]	Down	-1.42237	2.5018e-18
EVM0000384	MAPK signaling pathway - yeast	NA	Down	-1.42454	0.00765933
EVM0004096	Carbon metabolism	ATP-dependent RNA helicase DBP3 [Rhodotorula toruloides ATCC 204091]	Down	-1.42545	0.0247583
EVM0004735	MAPK signaling pathway - yeast	hypothetical protein RHOBADRAFT_56078 [Rhodotorula graminis WP1]	Down	-1.42613	1.35595e-17
EVM0002141	MAPK signaling pathway - yeast	cycloheximide resistance protein, Mfs transporter [Rhodosporidium toruloides NP11]	Down	-1.42651	0.00565382
EVM0007813	Metabolic pathways	Lipase, GDSL domain containing protein, carbohydrate Esterase Family 16 protein [Rhodosporidium toruloides NP11]	Down	-1.42743	0.00109702
EVM0003571	MAPK signaling pathway - yeast	hypothetical protein RTG_01422 [Rhodotorula glutinis ATCC 204091]	Down	-1.42829	5.17737e-21
EVM0003531	MAPK signaling pathway - yeast	hypothetical protein RHTO_03477 [Rhodosporidium toruloides NP11]	Down	-1.43282	4.09752e-13
EVM0002107	MAPK signaling pathway - yeast	glucose-repressible protein Grg1 [Rhodosporidium toruloides NP11]	Down	-1.4329	8.28537e-12
EVM0000235	MAPK signaling pathway - yeast	hypothetical protein RHTO_03408 [Rhodosporidium toruloides NP11]	Down	-1.43651	2.99033e-22
EVM0005827	MAPK signaling pathway - yeast	hypothetical protein MVLG_05471 [Microbotryum violaceum p1A1 Lamole]	Down	-1.43691	0.000208488
EVM0006523	Ribosome biogenesis in eukaryotes	hypothetical protein MELLADRAFT_75321 [Melampsora larici-populina 98AG31]	Down	-1.43769	4.42557e-06
EVM0007636	Metabolic pathways	succinate-semialdehyde dehydrogenase (NADP+) [Rhodosporidium toruloides NP11]	Down	-1.44182	9.25357e-41
EVM0006282	MAPK signaling pathway - yeast	hypothetical protein RTG_01530 [Rhodotorula glutinis ATCC 204091]	Down	-1.44199	7.40702e-13
EVM0001457	MAPK signaling pathway - yeast	major facilitator superfamily protein [Rhodosporidium toruloides NP11]	Down	-1.443	2.95276e-15
EVM0001365	MAPK signaling pathway - yeast	hypothetical protein RHTO_04653 [Rhodosporidium toruloides NP11]	Down	-1.4461	1.38169e-07
EVM0007305	Metabolic pathways	alpha-1,2-mannosyltransferase, glycosyltransferase family 22 protein [Rhodosporidium toruloides NP11]	Down	-1.44671	2.00231e-37
EVM0002972	Endocytosis	meiosis protein Mei2 [Rhodosporidium toruloides NP11]	Down	-1.4479	0.0123283
EVM0002840	Endocytosis	transcription regulator [Rhodosporidium toruloides NP11]	Down	-1.44822	0.000326936
EVM0005912	Homologous recombination	Proteophosphoglycan ppg4 [Rhodotorula glutinis ATCC 204091]	Down	-1.44829	0.00444706
EVM0002168	MAPK signaling pathway - yeast	hypothetical protein RHTO_05960 [Rhodosporidium toruloides NP11]	Down	-1.45207	4.88743e-08
EVM0006185	MAPK signaling pathway - yeast	acyl-CoA N-acyltransferase domain protein [Rhodosporidium toruloides NP11]	Down	-1.45527	8.91098e-12
BGI_novel_G000035	Protein processing in endoplasmic reticulum	hypothetical protein RHOBADRAFT_52710 [Rhodotorula graminis WP1]	Down	-1.46003	2.32149e-06
EVM0002346	Metabolic pathways	Cytidine deaminase [Rhodotorula glutinis ATCC 204091]	Down	-1.46534	8.39472e-07
EVM0004198	MAPK signaling pathway - yeast	sodium:inorganic phosphate symporter [Rhodosporidium toruloides NP11]	Down	-1.46606	4.02656e-06
EVM0006618	Lysine degradation	expansin family protein [Rhodosporidium toruloides NP11]	Down	-1.46617	0.000199864
EVM0007240	Metabolic pathways	hypothetical protein RHTO_04232 [Rhodosporidium toruloides NP11]	Down	-1.46877	7.49765e-27
EVM0000606	RNA transport	aldo-keto reductase [Rhodosporidium toruloides NP11]	Down	-1.46961	0.0170838
EVM0005910	Homologous recombination	hypothetical protein RHTO_03834 [Rhodosporidium toruloides NP11]	Down	-1.47545	2.07313e-15
EVM0001228	Aminoacyl-tRNA biosynthesis	NA	Down	-1.4761	0.0473868
EVM0004488	Metabolic pathways	C6 transcription factor [Rhodosporidium toruloides NP11]	Down	-1.47623	4.42759e-17
EVM0002877	MAPK signaling pathway - yeast	cell surface glycoprotein (predicted) [Sugiyamaella lignohabitans]	Down	-1.47696	1.46189e-24
EVM0002542	MAPK signaling pathway - yeast	putative Calcium-transporting ATPase [Rhodotorula glutinis ATCC 204091]	Down	-1.479	1.26612e-26
EVM0006891	MAPK signaling pathway - yeast	hypothetical protein RHOBADRAFT_42909 [Rhodotorula graminis WP1]	Down	-1.47961	2.94318e-21
EVM0000133	Nucleotide excision repair	hypothetical protein RHTO_00356 [Rhodosporidium toruloides NP11]	Down	-1.48159	2.23346e-20
EVM0004880	MAPK signaling pathway - yeast	hypothetical protein B5S28_g2797 [[Candida] boidinii]	Down	-1.48209	4.88938e-06
EVM0005717	Ribosome biogenesis in eukaryotes	AAA-domain-containing protein [Rhodotorula sp. JG-1b]	Down	-1.48498	4.74736e-06
EVM0002062	MAPK signaling pathway - yeast	Proteophosphoglycan ppg4 [Rhodotorula glutinis ATCC 204091]	Down	-1.48982	2.52327e-11
EVM0005278	MAPK signaling pathway - yeast	NAD-dependent epimerase/dehydratase [Rhodosporidium toruloides NP11]	Down	-1.49468	7.90346e-22
EVM0004685	MAPK signaling pathway - yeast	NA	Down	-1.49802	0.0135036
EVM0008058	Peroxisome	delta(3,5)-Delta(2,4)-dienoyl-CoA isomerase [Cryptococcus gattii VGIV IND107]	Down	-1.49812	3.0521e-06
EVM0003828	MAPK signaling pathway - yeast	hypothetical protein RHOBADRAFT_37592 [Rhodotorula graminis WP1]	Down	-1.49818	3.58096e-22
EVM0005858	Metabolic pathways	nucleic acid binding protein [Rhodosporidium toruloides NP11]	Down	-1.50422	0.0280873
EVM0001078	Metabolic pathways	protein of unknown function DUF1772 [Rhodosporidium toruloides NP11]	Down	-1.50561	3.79227e-14
EVM0008169	MAPK signaling pathway - yeast	YJR098C-like protein [Rhodosporidium toruloides NP11]	Down	-1.50604	6.96693e-25
EVM0000863	MAPK signaling pathway - yeast	fmHP-like protein [Rhodosporidium toruloides NP11]	Down	-1.51102	2.82051e-09
EVM0007169	Biosynthesis of secondary metabolites	pre-rRNA-processing protein PNO1 [Rhodosporidium toruloides NP11]	Down	-1.51253	0.000705239
EVM0008081	Phosphatidylinositol signaling system	putative transporter, member of the SLC10 carrier family [Rhodosporidium toruloides NP11]	Down	-1.51351	2.89139e-10
EVM0006644	MAPK signaling pathway - yeast	RHTO0S02e07074g1_1 [Rhodosporidium toruloides]	Down	-1.51487	0.0280708
EVM0005476	MAPK signaling pathway - yeast	beta-ketoadipate enol-lactone hydrolase [Rhodosporidium toruloides NP11]	Down	-1.51927	6.37055e-12
EVM0002445	Metabolic pathways	Proteophosphoglycan ppg4 [Rhodotorula glutinis ATCC 204091]	Down	-1.52007	1.03896e-17
EVM0008120	Phosphatidylinositol signaling system	NA	Down	-1.5237	0.00105259
EVM0005320	MAPK signaling pathway - yeast	class II aldolase/adducin domain containing protein [Rhodosporidium toruloides NP11]	Down	-1.52389	1.54228e-05
EVM0008432	Protein processing in endoplasmic reticulum	GCN5-related N-acetyltransferase (GNAT) family protein [Rhodosporidium toruloides NP11]	Down	-1.52438	2.60031e-05
EVM0008175	MAPK signaling pathway - yeast	A1 cistron-splicing factor AAR2 [Rhodosporidium toruloides NP11]	Down	-1.52629	9.38823e-06
BGI_novel_G000021	MAPK signaling pathway - yeast	hypothetical protein BVG19_g5262 [[Candida] boidinii]	Down	-1.52643	2.89763e-12
EVM0000366	MAPK signaling pathway - yeast	hypothetical protein RHOBADRAFT_65418 [Rhodotorula graminis WP1]	Down	-1.5271	0.00735789
EVM0004928	Vitamin B6 metabolism	NA	Down	-1.52759	0.0314466
EVM0000849	Mitophagy - yeast	oxidoreductase [Cryptococcus gattii WM276]	Down	-1.53139	2.41143e-05
EVM0007382	MAPK signaling pathway - yeast	hypothetical protein RHTO_06504 [Rhodosporidium toruloides NP11]	Down	-1.53162	2.50708e-20
EVM0007574	MAPK signaling pathway - yeast	hypothetical protein RHTO_06615 [Rhodosporidium toruloides NP11]	Down	-1.53756	7.51931e-22
EVM0000911	Ribosome	hypothetical protein RHTO_06647 [Rhodosporidium toruloides NP11]	Down	-1.53964	0.030914
EVM0003811	MAPK signaling pathway - yeast	Lipase, GDSL domain containing protein, carbohydrate Esterase Family 16 protein [Rhodosporidium toruloides NP11]	Down	-1.54017	0.000156356
EVM0005185	RNA transport	hypothetical protein RHTO_02993 [Rhodosporidium toruloides NP11]	Down	-1.5429	0.0165211
EVM0001375	MAPK signaling pathway - yeast	mitochondrial inner membrane metallopeptidase Oma1 [Rhodosporidium toruloides NP11]	Down	-1.54471	6.19639e-28
EVM0007213	Tryptophan metabolism	RHTO0S12e01332g1_1 [Rhodosporidium toruloides]	Down	-1.54684	0.0445346
EVM0002638	MAPK signaling pathway - yeast	MFS polyamine transporter [Rhodotorula toruloides NP11]	Down	-1.54703	9.30737e-37
EVM0003229	MAPK signaling pathway - yeast	transmembrane protein 41a [Rhodosporidium toruloides NP11]	Down	-1.55339	1.58913e-18
EVM0001151	Metabolic pathways	priA protein precursor [Rhodosporidium toruloides NP11]	Down	-1.55595	0.00013456
EVM0007924	MAPK signaling pathway - yeast	putative hemagglutinin [Rhodotorula glutinis ATCC 204091]	Down	-1.55718	1.10043e-06
EVM0001913	MAPK signaling pathway - yeast	NA	Down	-1.56308	0.0112734
EVM0000826	MAPK signaling pathway - yeast	hypothetical protein UM03431.1 [Ustilago maydis 521]	Down	-1.56362	1.68497e-14
EVM0000479	MAPK signaling pathway - yeast	chitin deacetylase, carbohydrate esterase family 4 protein [Rhodosporidium toruloides NP11]	Down	-1.56426	1.68862e-45
EVM0002103	MAPK signaling pathway - yeast	glycosyltransferase family 31 protein [Rhodotorula graminis WP1]	Down	-1.56433	1.02899e-38
EVM0006880	MAPK signaling pathway - yeast	MFS transporter, DHA1 family, multidrug resistance protein [Rhodosporidium toruloides NP11]	Down	-1.56818	7.9368e-05
EVM0001898	MAPK signaling pathway - yeast	hypothetical protein RHOBADRAFT_53935 [Rhodotorula graminis WP1]	Down	-1.57012	0.0213518
EVM0004491	Metabolic pathways	Protein priA [Rhodotorula glutinis ATCC 204091]	Down	-1.57231	2.78106e-10
EVM0006020	MAPK signaling pathway - yeast	hypothetical protein RTG_00963 [Rhodotorula glutinis ATCC 204091]	Down	-1.57851	1.03931e-06
EVM0008361	Lysine degradation	Proteophosphoglycan ppg4 [Rhodotorula glutinis ATCC 204091]	Down	-1.58382	2.18434e-08
EVM0002854	Endocytosis	hypothetical protein RHTO_02976 [Rhodosporidium toruloides NP11]	Down	-1.58394	4.23147e-21
EVM0007361	Biosynthesis of antibiotics	von Willebrand factor, type A domain containing protein [Rhodosporidium toruloides NP11]	Down	-1.59036	8.60113e-26
EVM0005414	MAPK signaling pathway - yeast	RHTO0S02e09560g1_1 [Rhodosporidium toruloides]	Down	-1.5945	7.58597e-17
EVM0004506	Hippo signaling pathway - multiple species	STE/STE20/PAKA protein kinase [Microbotryum violaceum p1A1 Lamole]	Down	-1.59708	0.000187319
EVM0001260	MAPK signaling pathway - yeast	hypothetical protein RHTO_00770 [Rhodosporidium toruloides NP11]	Down	-1.59758	0.000706633
EVM0002940	MAPK signaling pathway - yeast	MFS multidrug transporter [Rhodosporidium toruloides NP11]	Down	-1.59916	4.16622e-11
EVM0002935	Metabolic pathways	hypothetical protein B1J91_E06666g1 [[Candida] glabrata]	Down	-1.6008	0.00309056
EVM0007223	Tryptophan metabolism	hypothetical protein W97_08297 [Coniosporium apollinis CBS 100218]	Down	-1.60197	0.0417142
EVM0006540	mRNA surveillance pathway	bZIP transcription factor [Rhodotorula toruloides NP11]	Down	-1.60335	7.38404e-23
EVM0000261	MAPK signaling pathway - yeast	Aflatoxin biosynthesis ketoreductase nor-1 [Rhodotorula glutinis ATCC 204091]	Down	-1.60513	0.000304264
EVM0006636	MAPK signaling pathway - yeast	small RNA 2-O-methyltransferase [Rhodosporidium toruloides NP11]	Down	-1.6064	1.61724e-10
EVM0001709	MAPK signaling pathway - yeast	Growth factor [Rhodotorula glutinis ATCC 204091]	Down	-1.60982	0.000297731
EVM0006818	Biosynthesis of amino acids	Growth factor [Rhodotorula glutinis ATCC 204091]	Down	-1.60982	0.000297731
EVM0001658	Fatty acid metabolism	3-oxoacyl-[acyl-carrier protein] reductase [Rhodosporidium toruloides NP11]	Down	-1.6132	3.22761e-12
EVM0002112	MAPK signaling pathway - yeast	hypothetical protein PACTADRAFT_16619, partial [Pachysolen tannophilus NRRL Y-2460]	Down	-1.62252	0.0390652
EVM0004971	mRNA surveillance pathway	Proteophosphoglycan ppg1 [Rhodotorula glutinis ATCC 204091]	Down	-1.62529	1.13613e-34
EVM0007124	Protein processing in endoplasmic reticulum	Co-chaperone [Rhodotorula glutinis ATCC 204091]	Down	-1.62554	2.24375e-36
EVM0004978	Endocytosis	C6 transcription factor [Rhodosporidium toruloides NP11]	Down	-1.62561	1.36576e-14
EVM0002780	MAPK signaling pathway - yeast	mitochondrial inner membrane protein 1 [Rhodosporidium toruloides NP11]	Down	-1.62594	5.08877e-14
EVM0004587	mRNA surveillance pathway	Proteophosphoglycan ppg4 [Rhodotorula glutinis ATCC 204091]	Down	-1.63532	0.0181365
EVM0000534	Ubiquitin mediated proteolysis	thiamine-phosphate diphosphorylase / hydroxyethylthiazole kinase [Rhodosporidium toruloides NP11]	Down	-1.6362	0.0482769
EVM0004734	MAPK signaling pathway - yeast	hypothetical protein BCR33DRAFT_847302 [Rhizoclosmatium globosum]	Down	-1.64038	1.47064e-45
EVM0003007	MAPK signaling pathway - yeast	hypothetical protein RHTO_04959 [Rhodosporidium toruloides NP11]	Down	-1.64613	6.7151e-07
EVM0006036	Endocytosis	NA	Down	-1.64623	4.07691e-05
EVM0001760	MAPK signaling pathway - yeast	hypothetical protein RHTO_03452 [Rhodosporidium toruloides NP11]	Down	-1.64744	2.91053e-24
EVM0005309	MAPK signaling pathway - yeast	hypothetical protein RHTO_03451 [Rhodosporidium toruloides NP11]	Down	-1.65215	2.00879e-05
EVM0001395	MAPK signaling pathway - yeast	RHTO0S06e02982g2_1 [Rhodosporidium toruloides]	Down	-1.6552	3.34699e-23
EVM0005535	Biosynthesis of amino acids	DCG1 protein [Rhodotorula glutinis ATCC 204091]	Down	-1.65744	8.45873e-09
EVM0003018	MAPK signaling pathway - yeast	Rho GDP-dissociation inhibitor [Rhodosporidium toruloides NP11]	Down	-1.65759	2.38667e-25
EVM0006710	MAPK signaling pathway - yeast	thymine dioxygenase [Rhodotorula glutinis]	Down	-1.65795	3.74187e-40
EVM0003827	Spliceosome	hypothetical protein RHTO_02097 [Rhodosporidium toruloides NP11]	Down	-1.65845	2.37996e-20
EVM0001170	MAPK signaling pathway - yeast	MFS monosaccharide transporter [Rhodosporidium toruloides NP11]	Down	-1.65969	1.12892e-31
EVM0001129	Mismatch repair	short/branched chain acyl-CoA dehydrogenase [Rhodosporidium toruloides NP11]	Down	-1.6621	6.42293e-16
EVM0007521	Peroxisome	NAD-P-binding protein [Trametes versicolor FP-101664 SS1]	Down	-1.6627	0.046001
EVM0008280	MAPK signaling pathway - yeast	hypothetical protein RTG_01365 [Rhodotorula glutinis ATCC 204091]	Down	-1.66343	2.20195e-05
EVM0002428	Metabolic pathways	alpha/beta fold family hydrolase [Rhodosporidium toruloides NP11]	Down	-1.66346	1.9946e-13
EVM0008364	Endocytosis	WASP-interacting protein-like protein vrp1p [Sporothrix schenckii 1099-18]	Down	-1.66978	0.000978777
EVM0000002	Metabolic pathways	hypothetical protein RHTO_07847 [Rhodosporidium toruloides NP11]	Down	-1.67028	3.92159e-05
EVM0007929	mRNA surveillance pathway	RHTO0S27e00342g1_1 [Rhodosporidium toruloides]	Down	-1.67054	2.65248e-39
EVM0003153	Biosynthesis of antibiotics	Co-chaperone protein HscB mitochondrial [Rhodotorula glutinis ATCC 204091]	Down	-1.6707	2.669e-16
EVM0002301	MAPK signaling pathway - yeast	hypothetical protein RHTO_05736 [Rhodosporidium toruloides NP11]	Down	-1.67436	1.4243e-09
EVM0002881	MAPK signaling pathway - yeast	hypothetical protein RHTO_01934 [Rhodosporidium toruloides NP11]	Down	-1.67739	1.02926e-20
EVM0000898	Endocytosis	fatty acid desaturase 2 (delta-6 desaturase) [Rhodosporidium toruloides NP11]	Down	-1.67744	0.0431372
EVM0004668	Biosynthesis of secondary metabolites	hydroxyacid-oxoacid transhydrogenase [Rhodosporidium toruloides NP11]	Down	-1.67858	1.11989e-25
EVM0000561	Mismatch repair	hypothetical protein RHTO_02093 [Rhodosporidium toruloides NP11]	Down	-1.67906	1.94573e-15
EVM0004519	Cell cycle - yeast	Zn(2)-C6 transcription factor [Rhodosporidium toruloides NP11]	Down	-1.67984	1.45454e-37
EVM0002893	Metabolic pathways	isovaleryl-CoA dehydrogenase [Rhodosporidium toruloides NP11]	Down	-1.68145	0.0458257
EVM0000409	MAPK signaling pathway - yeast	MFS sugar transporter [Rhodosporidium toruloides NP11]	Down	-1.68203	6.06969e-05
EVM0002563	Spliceosome	metallo-beta-lactamase domain containing protein [Rhodosporidium toruloides NP11]	Down	-1.68303	4.99412e-07
EVM0007677	mRNA surveillance pathway	C6 transcription factor [Rhodosporidium toruloides NP11]	Down	-1.69265	2.48794e-35
EVM0006515	Glutathione metabolism	hypothetical protein RTG_01425 [Rhodotorula glutinis ATCC 204091]	Down	-1.69366	4.60262e-07
EVM0002903	Metabolic pathways	zinc-binding alcohol dehydrogenase [Rhodosporidium toruloides NP11]	Down	-1.7043	1.63567e-15
EVM0006586	Metabolic pathways	NAD(P)-binding protein [Rhodosporidium toruloides NP11]	Down	-1.71469	1.61679e-05
EVM0003645	mRNA surveillance pathway	thioesterase superfamily protein [Rhodosporidium toruloides NP11]	Down	-1.71993	0.00622332
EVM0006965	Longevity regulating pathway - multiple species	heat shock protein/chaperonin [Rhodosporidium toruloides NP11]	Down	-1.72352	1.75734e-50
EVM0001460	MAPK signaling pathway - yeast	zinc finger, C2H2-type protein [Rhodosporidium toruloides NP11]	Down	-1.72521	0.00314995
EVM0003805	MAPK signaling pathway - yeast	START domain containing protein [Rhodosporidium toruloides NP11]	Down	-1.72618	5.5311e-35
EVM0002736	MAPK signaling pathway - yeast	C6 transcription factor [Rhodosporidium toruloides NP11]	Down	-1.72903	3.73532e-28
EVM0004508	Hippo signaling pathway - multiple species	hypothetical protein RHOBADRAFT_52738, partial [Rhodotorula graminis WP1]	Down	-1.73327	2.17444e-08
EVM0001130	Mismatch repair	hypothetical protein RHTO_01043 [Rhodosporidium toruloides NP11]	Down	-1.74462	9.16098e-26
EVM0005379	MAPK signaling pathway - yeast	U3 snoRNP-associated protein Esf2 [Rhodosporidium toruloides NP11]	Down	-1.74681	1.57086e-07
EVM0000964	Endocytosis	C6 transcription factor [Rhodosporidium toruloides NP11]	Down	-1.74844	8.59314e-31
EVM0001943	MAPK signaling pathway - yeast	Ankyrin repeat-containing domain protein [Rhodosporidium toruloides NP11]	Down	-1.74854	1.38728e-21
EVM0002279	MAPK signaling pathway - yeast	RHTO0S18e01486g1_1 [Rhodosporidium toruloides]	Down	-1.74923	8.6959e-12
EVM0003502	Cell cycle - yeast	hypothetical protein RHOBADRAFT_53562 [Rhodotorula graminis WP1]	Down	-1.76468	8.95362e-23
EVM0005057	MAPK signaling pathway - yeast	Glyoxalase/bleomycin resistance protein/dioxygenase [Rhodotorula toruloides NP11]	Down	-1.76851	1.23964e-09
EVM0006462	MAPK signaling pathway - yeast	Armadillo-type fold domain containing protein [Rhodosporidium toruloides NP11]	Down	-1.76871	2.89611e-12
EVM0004474	Metabolic pathways	longevity-assurance protein [Rhodosporidium toruloides NP11]	Down	-1.76974	0.0339342
EVM0002936	MAPK signaling pathway - yeast	carbohydrate esterase family 16 protein [Rhodotorula graminis WP1]	Down	-1.77008	7.16152e-25
EVM0000116	MAPK signaling pathway - yeast	mitochondrial peroxiredoxin 6, 1-Cys peroxiredoxin [Rhodosporidium toruloides NP11]	Down	-1.77033	4.54351e-18
EVM0005361	Metabolic pathways	xylitol dehydrogenase [Rhodotorula graminis]	Down	-1.77342	3.5297e-06
EVM0008079	Phosphatidylinositol signaling system	MFS transporter, drug:H+ antiporter [Rhodosporidium toruloides NP11]	Down	-1.77356	1.33711e-12
EVM0005047	MAPK signaling pathway - yeast	zinc-binding oxidoreductase ToxD [Rhodotorula toruloides NP11]	Down	-1.77431	5.60404e-26
EVM0001089	Metabolic pathways	NA	Down	-1.77642	0.0191713
EVM0002850	Endocytosis	hypothetical protein MVLG_01563 [Microbotryum violaceum p1A1 Lamole]	Down	-1.78639	2.98795e-05
EVM0006053	Biosynthesis of secondary metabolites	ABC transporter [Rhodosporidium toruloides NP11]	Down	-1.79328	2.04055e-52
EVM0006576	Nitrogen metabolism	cyanate hydratase [Rhodosporidium toruloides NP11]	Down	-1.79723	6.03287e-08
EVM0000622	RNA transport	hypothetical protein RHOBADRAFT_53643 [Rhodotorula graminis WP1]	Down	-1.79782	5.26147e-17
EVM0002116	MAPK signaling pathway - yeast	hypothetical protein RHTO_04471 [Rhodosporidium toruloides NP11]	Down	-1.79923	8.03662e-05
EVM0000779	MAPK signaling pathway - yeast	NAD-dependent epimerase/dehydratase [Rhodosporidium toruloides NP11]	Down	-1.80261	2.03587e-07
EVM0005480	Ribosome	large subunit ribosomal protein L24e [Rhodosporidium toruloides NP11]	Down	-1.80461	2.39292e-14
EVM0003427	Metabolic pathways	phosphotyrosine protein phosphatase [Rhodosporidium toruloides NP11]	Down	-1.81312	9.9425e-26
EVM0002687	mRNA surveillance pathway	potassium voltage-gated channel Eag-related subfamily H member 3 [Rhodosporidium toruloides NP11]	Down	-1.82255	2.7267e-18
EVM0001255	MAPK signaling pathway - yeast	Short chain dehydrogenase/reductase family [Rhodotorula toruloides ATCC 204091]	Down	-1.82386	1.04628e-14
EVM0006568	MAPK signaling pathway - yeast	von Willebrand factor [Rhodosporidium toruloides NP11]	Down	-1.82568	6.68281e-05
EVM0004503	MAPK signaling pathway - yeast	sulfiredoxin [Rhodosporidium toruloides NP11]	Down	-1.82667	3.28226e-15
EVM0007703	mRNA surveillance pathway	Proteophosphoglycan ppg4 [Rhodotorula glutinis ATCC 204091]	Down	-1.83021	2.57873e-05
EVM0006177	Endocytosis	hypothetical protein RHTO_03973 [Rhodosporidium toruloides NP11]	Down	-1.83117	0.00280303
EVM0001649	Glutathione metabolism	hypothetical protein RHTO_04375 [Rhodosporidium toruloides NP11]	Down	-1.84069	3.882e-20
EVM0008015	Mismatch repair	transmembrane protein 66 [Rhodosporidium toruloides NP11]	Down	-1.84325	7.49329e-07
EVM0001769	MAPK signaling pathway - yeast	Galactose-binding domain-like protein [Rhodosporidium toruloides NP11]	Down	-1.84572	0.000674303
EVM0001862	Metabolic pathways	RHTO0S12e01024g1_1 [Rhodosporidium toruloides]	Down	-1.84669	0.000741363
EVM0005038	Ribosome	cell surface glycoprotein (predicted) [Sugiyamaella lignohabitans]	Down	-1.84869	1.24907e-16
EVM0004920	Vitamin B6 metabolism	MFS phosphate transporter [Rhodosporidium toruloides NP11]	Down	-1.84907	2.16731e-78
EVM0001035	Metabolic pathways	DnaJ family protein [Rhodosporidium toruloides NP11]	Down	-1.8603	0.0204166
EVM0008191	MAPK signaling pathway - yeast	alpha 1,2-mannosyltransferase, glycosyltransferase family 71 protein [Rhodosporidium toruloides NP11]	Down	-1.86521	1.96464e-28
EVM0003519	MAPK signaling pathway - yeast	zinc finger, HIT-type protein [Rhodosporidium toruloides NP11]	Down	-1.86537	4.31923e-14
EVM0005916	Homologous recombination	hypothetical protein RHOBADRAFT_54639 [Rhodotorula graminis WP1]	Down	-1.86591	0.0156698
EVM0008000	Metabolic pathways	RHTO0S10e04544g1_1 [Rhodosporidium toruloides]	Down	-1.86598	1.64761e-25
EVM0005462	Endocytosis	macrofage activating glycoprotein [Rhodosporidium toruloides NP11]	Down	-1.87057	0.00420804
EVM0001731	Metabolic pathways	adenosine deaminase [Rhodosporidium toruloides NP11]	Down	-1.87059	8.52832e-08
EVM0008268	MAPK signaling pathway - yeast	reverse transcriptase [Rhodotorula toruloides NP11]	Down	-1.87094	1.11596e-05
EVM0004809	mRNA surveillance pathway	RHTO0S01e11034g1_1 [Rhodosporidium toruloides]	Down	-1.87209	3.03145e-43
EVM0002390	MAPK signaling pathway - yeast	Proteophosphoglycan ppg4 [Rhodotorula glutinis ATCC 204091]	Down	-1.8738	1.33114e-21
EVM0007407	MAPK signaling pathway - yeast	NA	Down	-1.87903	0.0121986
EVM0005857	Metabolic pathways	hypothetical protein RHTO_04441 [Rhodosporidium toruloides NP11]	Down	-1.87956	2.49429e-09
EVM0005217	MAPK signaling pathway - yeast	RHTO0S07e08548g1_1 [Rhodosporidium toruloides]	Down	-1.88663	1.13691e-24
EVM0005058	MAPK signaling pathway - yeast	Zn(2)-C6 fungal-type transcription factor [Rhodosporidium toruloides NP11]	Down	-1.88689	2.57675e-20
EVM0002553	MAPK signaling pathway - yeast	predicted protein [Fibroporia radiculosa]	Down	-1.88811	2.1659e-06
EVM0006312	Biosynthesis of secondary metabolites	CsbD-like family protein [Rhodotorula toruloides NP11]	Down	-1.89393	3.95336e-49
EVM0008298	Metabolic pathways	RHTO0S01e15302g1_1 [Rhodosporidium toruloides]	Down	-1.90445	9.77677e-32
EVM0006257	MAPK signaling pathway - yeast	glycosyltransferase family 2 protein [Rhodosporidium toruloides NP11]	Down	-1.90585	4.21712e-27
EVM0001968	Endocytosis	hypothetical protein RHTO_03962 [Rhodosporidium toruloides NP11]	Down	-1.90654	3.77322e-11
EVM0005220	MAPK signaling pathway - yeast	heme-binding peroxidase [Microbotryum violaceum p1A1 Lamole]	Down	-1.90897	1.81898e-21
EVM0002738	MAPK signaling pathway - yeast	Protein priA [Rhodotorula glutinis ATCC 204091]	Down	-1.9144	4.48832e-05
EVM0005630	Meiosis - yeast	hypothetical protein RHTO_00154 [Rhodotorula toruloides NP11]	Down	-1.91759	1.39967e-24
EVM0003041	MAPK signaling pathway - yeast	hypothetical protein M413DRAFT_76503 [Hebeloma cylindrosporum h7]	Down	-1.92642	3.6227e-68
EVM0008438	Protein processing in endoplasmic reticulum	RHTO0S09e07558g1_1 [Rhodosporidium toruloides]	Down	-1.92784	3.09329e-05
EVM0003022	MAPK signaling pathway - yeast	MFS multidrug transporter [Rhodotorula toruloides NP11]	Down	-1.93065	8.20692e-33
EVM0003179	Metabolic pathways	hypothetical protein RTG_00734 [Rhodotorula glutinis ATCC 204091]	Down	-1.93227	1.8347e-07
EVM0005663	MAPK signaling pathway - yeast	RHTO0S06e04676g1_1 [Rhodosporidium toruloides]	Down	-1.93251	4.73427e-21
EVM0005461	Endocytosis	NA	Down	-1.9341	0.0181765
EVM0005605	MAPK signaling pathway - yeast	maltose O-acetyltransferase [Rhodosporidium toruloides NP11]	Down	-1.93525	5.0337e-21
EVM0007520	Peroxisome	RHTO0S04e01156g1_1 [Rhodosporidium toruloides]	Down	-1.93821	1.13001e-10
EVM0005716	Biosynthesis of secondary metabolites	zinc finger, C2H5-type domain containing protein [Rhodosporidium toruloides NP11]	Down	-1.94529	0.00627868
EVM0003159	Metabolic pathways	hypothetical protein MVLG_03834 [Microbotryum violaceum p1A1 Lamole]	Down	-1.95414	3.53777e-39
EVM0006963	Metabolic pathways	Prefoldin domain protein [Rhodosporidium toruloides NP11]	Down	-1.95795	0.0188886
EVM0007655	Meiosis - yeast	glycoside hydrolase family 128 protein [Rhodotorula graminis WP1]	Down	-1.96485	1.17404e-19
EVM0005247	Mitophagy - yeast	RHTO0S03e01992g1_1 [Rhodosporidium toruloides]	Down	-1.96814	4.8375e-05
EVM0002255	DNA replication	DNA repair protein rad16 [Rhodosporidium toruloides NP11]	Down	-1.96822	1.63714e-25
EVM0003021	MAPK signaling pathway - yeast	fungal specific transcription factor [Rhodosporidium toruloides NP11]	Down	-1.96983	0.00302486
EVM0000304	MAPK signaling pathway - yeast	hypothetical protein BN946_scf184985.g45 [Trametes cinnabarina]	Down	-1.97087	1.48245e-21
EVM0004482	Endocytosis	expansin family protein [Rhodosporidium toruloides NP11]	Down	-1.97215	1.33289e-07
EVM0002102	Metabolic pathways	hypothetical protein RHTO_04340 [Rhodosporidium toruloides NP11]	Down	-1.97677	0.00447436
EVM0002558	Glutathione metabolism	maleylacetoacetate isomerase [Rhodosporidium toruloides NP11]	Down	-1.98189	3.53204e-25
EVM0007902	MAPK signaling pathway - yeast	MFS general substrate transporter [Rhodotorula sp. JG-1b]	Down	-1.98268	7.4913e-08
EVM0003042	MAPK signaling pathway - yeast	hypothetical protein RHTO_00039 [Rhodosporidium toruloides NP11]	Down	-1.9834	0.00212776
EVM0008125	Phosphatidylinositol signaling system	RTA-like protein [Rhodosporidium toruloides NP11]	Down	-1.98521	2.58503e-44
EVM0000905	Endocytosis	NA	Down	-1.98618	6.18482e-09
EVM0004956	MAPK signaling pathway - yeast	RHTO0S08e04830g1_1 [Rhodosporidium toruloides]	Down	-1.98658	2.26715e-26
EVM0002843	MAPK signaling pathway - yeast	hypothetical protein RHOSPDRAFT_31465 [Rhodotorula sp. JG-1b]	Down	-1.98838	1.48922e-33
EVM0004352	MAPK signaling pathway - yeast	Immunoglobulin E-set domain protein [Rhodosporidium toruloides NP11]	Down	-1.99201	7.17186e-07
EVM0007055	Cholesterol metabolism	DNA-directed RNA polymerase [Rhodotorula glutinis ATCC 204091]	Down	-2.01048	0.00384879
EVM0002833	Endocytosis	4-coumarate-CoA ligase [Rhodosporidium toruloides NP11]	Down	-2.01274	1.05344e-07
EVM0003503	Cell cycle - yeast	hypothetical protein RHTO_03033 [Rhodosporidium toruloides NP11]	Down	-2.0134	0.0044619
EVM0006847	MAPK signaling pathway - yeast	glucooligosaccharide oxidase [Rhodosporidium toruloides NP11]	Down	-2.01432	2.75425e-40
EVM0003674	mRNA surveillance pathway	dicarboxylic amino acid permease [Rhodotorula toruloides NP11]	Down	-2.0145	1.54882e-05
EVM0007238	Metabolic pathways	NA	Down	-2.02431	2.2939e-07
EVM0007346	Biosynthesis of antibiotics	laccase [Rhodotorula glutinis]	Down	-2.02467	2.65105e-15
EVM0000037	Phosphatidylinositol signaling system	hypothetical protein RHTO_05068 [Rhodosporidium toruloides NP11]	Down	-2.03072	0.00310898
EVM0003840	MAPK signaling pathway - yeast	stress responsive A/B barrel domain containing protein [Rhodosporidium toruloides NP11]	Down	-2.03184	1.85726e-05
EVM0001537	MAPK signaling pathway - yeast	putative Flocculin [Rhodotorula glutinis ATCC 204091]	Down	-2.03272	6.7323e-21
EVM0006463	MAPK signaling pathway - yeast	hypothetical protein RTG_00085 [Rhodotorula glutinis ATCC 204091]	Down	-2.03324	3.56415e-45
EVM0007657	Metabolic pathways	acyl-CoA dehydrogenase [Rhodosporidium toruloides NP11]	Down	-2.03646	2.68779e-17
EVM0000724	MAPK signaling pathway - yeast	uridine nucleosidase Urh1 [Rhodosporidium toruloides NP11]	Down	-2.04206	1.22955e-07
EVM0003537	Metabolic pathways	hypothetical protein RHOBADRAFT_26033 [Rhodotorula graminis WP1]	Down	-2.04501	1.35595e-17
EVM0000897	Endocytosis	hypothetical protein RHOBADRAFT_29212 [Rhodotorula graminis WP1]	Down	-2.04597	1.35284e-67
EVM0006286	mRNA surveillance pathway	phosphatidylethanolamine-binding protein [Rhodosporidium toruloides NP11]	Down	-2.05323	0.00194268
EVM0007840	MAPK signaling pathway - yeast	FHA domain containing protein [Rhodosporidium toruloides NP11]	Down	-2.05336	2.71742e-14
EVM0000823	MAPK signaling pathway - yeast	hypothetical protein RHTO_07471 [Rhodosporidium toruloides NP11]	Down	-2.05544	7.19319e-27
EVM0003919	MAPK signaling pathway - yeast	hypothetical protein B1J91_E06666g1 [[Candida] glabrata]	Down	-2.05665	1.17598e-21
EVM0005296	MAPK signaling pathway - yeast	hypothetical protein RTG_02043 [Rhodotorula toruloides ATCC 204091]	Down	-2.0615	3.77906e-15
EVM0007604	Meiosis - yeast	hypothetical protein PACTADRAFT_16619, partial [Pachysolen tannophilus NRRL Y-2460]	Down	-2.06362	3.94365e-46
BGI_novel_G000036	Protein processing in endoplasmic reticulum	RHTO0S07e00122g1_1 [Rhodotorula toruloides]	Down	-2.07881	0.00162776
EVM0006481	Ribosome	hypothetical protein RHTO_01706 [Rhodosporidium toruloides NP11]	Down	-2.08555	2.60442e-38
BGI_novel_G000040	Metabolic pathways	glycosyltransferase family 59 protein [Rhodotorula graminis WP1]	Down	-2.09486	7.50004e-05
EVM0004382	RNA degradation	hypothetical protein HYPSUDRAFT_64668 [Hypholoma sublateritium FD-334 SS-4]	Down	-2.1008	8.25582e-06
EVM0003145	Biosynthesis of antibiotics	2-oxoisovalerate dehydrogenase E1 component, alpha subunit [Rhodosporidium toruloides NP11]	Down	-2.11379	6.47396e-17
EVM0008134	Phosphatidylinositol signaling system	expansin family protein [Rhodosporidium toruloides NP11]	Down	-2.11447	5.45056e-06
EVM0002779	MAPK signaling pathway - yeast	GABA permease [Rhodosporidium toruloides NP11]	Down	-2.12284	1.09254e-30
EVM0004401	MAPK signaling pathway - yeast	MFS efflux transporter [Rhodosporidium toruloides NP11]	Down	-2.12563	2.47195e-27
EVM0001641	Glutathione metabolism	5-oxoprolinase [Rhodosporidium toruloides NP11]	Down	-2.12699	1.44487e-39
EVM0005459	Endocytosis	hypothetical protein RHTO_03140 [Rhodosporidium toruloides NP11]	Down	-2.14132	1.79496e-29
EVM0003729	MAPK signaling pathway - yeast	hypothetical protein RHOBADRAFT_65800 [Rhodotorula graminis WP1]	Down	-2.14182	1.28691e-09
EVM0000812	MAPK signaling pathway - yeast	hypothetical protein RHTO_03249 [Rhodosporidium toruloides NP11]	Down	-2.14878	0.00105319
EVM0007404	MAPK signaling pathway - yeast	U3 small nucleolar RNA-associated protein 10 [Rhodosporidium toruloides NP11]	Down	-2.15694	3.25553e-13
EVM0002225	DNA replication	Proteophosphoglycan ppg4 [Rhodotorula glutinis ATCC 204091]	Down	-2.16372	0.00743573
EVM0007028	Peroxisome	hypothetical protein RHOBADRAFT_34767 [Rhodotorula graminis WP1]	Down	-2.16985	6.67017e-06
EVM0007676	MAPK signaling pathway - yeast	DUF1764 family protein [Rhodosporidium toruloides NP11]	Down	-2.17096	4.87128e-05
EVM0006939	Metabolic pathways	DUF1479 domain protein [Rhodosporidium toruloides NP11]	Down	-2.1711	2.3031e-21
EVM0008126	Phosphatidylinositol signaling system	hypothetical protein RHTO_05067 [Rhodosporidium toruloides NP11]	Down	-2.17273	2.44099e-05
EVM0008037	Glutathione metabolism	glutathione S-transferase [Rhodosporidium toruloides NP11]	Down	-2.17298	1.1065e-05
EVM0006330	Biosynthesis of secondary metabolites	HLH transcription regulator [Rhodosporidium toruloides NP11]	Down	-2.17442	0.00795935
EVM0004393	mRNA surveillance pathway	Proteophosphoglycan ppg4 [Rhodotorula glutinis ATCC 204091]	Down	-2.17987	8.22287e-07
EVM0006414	Biosynthesis of secondary metabolites	RHTO0S17e00496g1_1 [Rhodosporidium toruloides]	Down	-2.18215	1.61679e-05
EVM0001242	Aminoacyl-tRNA biosynthesis	WLM domain containing protein [Rhodosporidium toruloides NP11]	Down	-2.18589	3.78489e-30
EVM0006955	Metabolic pathways	3-methylcrotonyl-CoA carboxylase beta subunit [Rhodosporidium toruloides NP11]	Down	-2.18604	7.57121e-07
EVM0002131	MAPK signaling pathway - yeast	glycerol uptake facilitator [Rhodosporidium toruloides NP11]	Down	-2.18712	3.45514e-07
EVM0000045	Metabolic pathways	RHTO0S05e01178g1_1 [Rhodosporidium toruloides]	Down	-2.19968	0.000457196
EVM0006233	MAPK signaling pathway - yeast	Myosin light chain kinase, smooth muscle [Fusarium oxysporum f. sp. cubense race 4]	Down	-2.2024	0.00461005
EVM0003130	MAPK signaling pathway - yeast	hypothetical protein RHOBADRAFT_41357 [Rhodotorula graminis WP1]	Down	-2.20332	7.4489e-09
EVM0001880	Endocytosis	hypothetical protein RTG_01146 [Rhodotorula glutinis ATCC 204091]	Down	-2.20377	1.1324e-14
EVM0002567	Endocytosis	hypothetical protein RTG_00240 [Rhodotorula glutinis ATCC 204091]	Down	-2.20726	0.000136258
EVM0004318	MAPK signaling pathway - yeast	hypothetical protein RHOBADRAFT_50740, partial [Rhodotorula graminis WP1]	Down	-2.21337	2.24231e-05
EVM0007424	MAPK signaling pathway - yeast	HLH transcription regulator [Rhodosporidium toruloides NP11]	Down	-2.21655	0.00704977
EVM0000792	MAPK signaling pathway - yeast	glycoside hydrolase family 65 protein [Rhodosporidium toruloides NP11]	Down	-2.21853	4.46632e-32
EVM0003337	MAPK signaling pathway - yeast	beta-1,3-mannanase [Rhodotorula toruloides NP11]	Down	-2.23005	4.68888e-26
EVM0000710	Biosynthesis of secondary metabolites	hypothetical protein SCHCODRAFT_108517 [Schizophyllum commune H4-8]	Down	-2.24877	5.45515e-23
EVM0004812	MAPK signaling pathway - yeast	ATPase domain-containing protein [Rhodotorula glutinis ATCC 204091]	Down	-2.26647	1.47211e-07
EVM0001432	MAPK signaling pathway - yeast	NA	Down	-2.26687	0.00402333
EVM0002857	Endocytosis	ubiquitin interacting motif protein [Rhodosporidium toruloides NP11]	Down	-2.26691	2.94677e-22
EVM0000892	Nitrogen metabolism	hypothetical protein RTG_00740 [Rhodotorula glutinis ATCC 204091]	Down	-2.26711	5.63246e-37
EVM0006183	MAPK signaling pathway - yeast	zinc finger, CCCH-type protein [Rhodosporidium toruloides NP11]	Down	-2.26964	7.17743e-08
EVM0004321	Aflatoxin biosynthesis	protein of short-chain dehydrogenase/reductase SDR family [Rhodosporidium toruloides NP11]	Down	-2.275	1.78884e-13
EVM0000943	Endocytosis	thioredoxin [Rhodosporidium toruloides NP11]	Down	-2.27564	4.09069e-64
EVM0000645	Metabolic pathways	NA	Down	-2.27919	4.38843e-10
EVM0008077	Phosphatidylinositol signaling system	cytoplasm protein [Cryptococcus gattii R265]	Down	-2.29339	9.09086e-05
EVM0000010	MAPK signaling pathway - yeast	MFS monocarboxylate transporter [Rhodosporidium toruloides NP11]	Down	-2.29927	1.38838e-18
BGI_novel_G000020	MAPK signaling pathway - yeast	hypothetical protein B5S30_g3154 [[Candida] boidinii]	Down	-2.29968	3.92835e-07
EVM0005197	Meiosis - yeast	blue-light-inducible Bli-3 protein [Rhodotorula toruloides NP11]	Down	-2.30426	1.018e-29
EVM0000989	Metabolic pathways	Proteophosphoglycan ppg4 [Rhodotorula glutinis ATCC 204091]	Down	-2.31907	3.01874e-29
EVM0000821	MAPK signaling pathway - yeast	hypothetical protein BCR33DRAFT_848373 [Rhizoclosmatium globosum]	Down	-2.33657	4.28504e-45
EVM0007877	Metabolic pathways	3-methylcrotonyl-CoA carboxylase alpha subunit [Rhodosporidium toruloides NP11]	Down	-2.35155	2.78803e-09
EVM0005423	MAPK signaling pathway - yeast	lipid particle protein [Rhodosporidium toruloides NP11]	Down	-2.36019	3.54194e-45
EVM0006290	mRNA surveillance pathway	hypothetical protein K441DRAFT_656763, partial [Cenococcum geophilum 1.58]	Down	-2.3689	9.8037e-21
EVM0000213	Biosynthesis of antibiotics	alcohol dehydrogenase [Aureobasidium pullulans EXF-150]	Down	-2.37239	8.05832e-14
EVM0003222	Metabolic pathways	protein of unknown function DUF1772 [Rhodotorula toruloides NP11]	Down	-2.38255	0.000397299
EVM0000602	RNA transport	hypothetical protein RHTO_07375 [Rhodosporidium toruloides NP11]	Down	-2.38616	0.00291599
EVM0002996	MAPK signaling pathway - yeast	Amino acid transporter [Rhodotorula glutinis ATCC 204091]	Down	-2.38771	2.81495e-28
EVM0000140	Nucleotide excision repair	Ca2+-transporting ATPase [Rhodosporidium toruloides NP11]	Down	-2.39737	1.03285e-62
EVM0006459	MAPK signaling pathway - yeast	glutamate dehydrogenase (NAD+) [Rhodosporidium toruloides NP11]	Down	-2.39875	3.9801e-98
EVM0007514	Peroxisome	hypothetical protein RHTO_06211 [Rhodosporidium toruloides NP11]	Down	-2.40911	4.17962e-11
EVM0002350	Glutathione metabolism	glutathione S-transferase [Rhodosporidium toruloides NP11]	Down	-2.41194	3.26274e-24
EVM0007695	mRNA surveillance pathway	hypothetical protein RHTO_05179 [Rhodosporidium toruloides NP11]	Down	-2.41408	0.00304238
EVM0002516	Peroxisome	xanthine dehydrogenase/oxidase [Rhodosporidium toruloides NP11]	Down	-2.4315	6.97845e-18
EVM0008289	MAPK signaling pathway - yeast	hypothetical protein RHTO_00489 [Rhodosporidium toruloides NP11]	Down	-2.43194	1.76998e-15
EVM0008446	Spliceosome	tropine dehydrogenase [Rhodosporidium toruloides NP11]	Down	-2.44	8.01278e-25
EVM0004684	MAPK signaling pathway - yeast	START-like domain protein [Rhodosporidium toruloides NP11]	Down	-2.44219	4.83073e-13
EVM0004736	MAPK signaling pathway - yeast	hypothetical protein RHTO_04399 [Rhodosporidium toruloides NP11]	Down	-2.44725	2.60526e-28
EVM0004189	Endocytosis	MFS multidrug transporter [Rhodosporidium toruloides NP11]	Down	-2.46407	4.94939e-68
EVM0006464	MAPK signaling pathway - yeast	cytosine-purine permease [Rhodosporidium toruloides NP11]	Down	-2.46618	6.64209e-27
EVM0004245	Spliceosome	alcohol dehydrogenase [Rhodosporidium toruloides NP11]	Down	-2.46842	5.59612e-104
EVM0006751	MAPK signaling pathway - yeast	hypothetical protein M422DRAFT_71420 [Sphaerobolus stellatus SS14]	Down	-2.46915	2.34438e-05
EVM0000912	Ribosome	RHTO0S08e09032g1_1 [Rhodosporidium toruloides]	Down	-2.47646	1.60501e-16
EVM0003087	MAPK signaling pathway - yeast	Aflatoxin biosynthesis ketoreductase nor-1 [Rhodotorula glutinis ATCC 204091]	Down	-2.47686	0.00229763
EVM0006502	Biosynthesis of amino acids	tryptophan synthase [Rhodosporidium toruloides NP11]	Down	-2.4801	5.7911e-43
EVM0000517	Meiosis - yeast	NA	Down	-2.4905	0.00183643
EVM0001698	MAPK signaling pathway - yeast	alternative oxidase [Rhodosporidium toruloides NP11]	Down	-2.50808	6.65889e-49
EVM0001568	MAPK signaling pathway - yeast	bax inhibitor family protein [Rhodosporidium toruloides NP11]	Down	-2.52684	6.68534e-124
EVM0007896	MAPK signaling pathway - yeast	NA	Down	-2.54462	0.00132813
EVM0006167	Carbon metabolism	polyubiquitin-A [Puccinia striiformis f. sp. tritici PST-78]	Down	-2.56465	1.30737e-115
EVM0004162	Mitophagy - yeast	thioesterase superfamily protein [Rhodotorula toruloides NP11]	Down	-2.56622	5.82561e-07
EVM0003298	MAPK signaling pathway - yeast	NmrA-like domain containing protein [Rhodosporidium toruloides NP11]	Down	-2.56928	2.75195e-28
EVM0005150	Endocytosis	MFS transporter [Rhodosporidium toruloides NP11]	Down	-2.57163	3.21442e-09
EVM0006600	Phagosome	ATPase, V0 complex, subunit E [Rhodosporidium toruloides NP11]	Down	-2.58964	0.00135932
EVM0000480	MAPK signaling pathway - yeast	hypothetical protein RTG_00085 [Rhodotorula glutinis ATCC 204091]	Down	-2.59895	7.2598e-50
EVM0005982	Metabolic pathways	glycoside hydrolase family 18 protein [Rhodosporidium toruloides NP11]	Down	-2.60985	9.35082e-05
EVM0004155	Mitophagy - yeast	hypothetical protein RHTO_06546 [Rhodosporidium toruloides NP11]	Down	-2.62877	1.08157e-09
EVM0003804	MAPK signaling pathway - yeast	hypothetical protein, variant [Microbotryum violaceum p1A1 Lamole]	Down	-2.63836	5.59624e-19
EVM0001182	MAPK signaling pathway - yeast	fungal protein [Rhodosporidium toruloides NP11]	Down	-2.65131	1.00935e-116
EVM0005918	Homologous recombination	Serine/arginine repetitive matrix protein 2 [Rhodotorula glutinis ATCC 204091]	Down	-2.66116	7.64218e-18
EVM0006725	MAPK signaling pathway - yeast	Zn(2)-C6 fungal-type transcription factor [Rhodosporidium toruloides NP11]	Down	-2.67576	1.75392e-19
EVM0007001	Biosynthesis of antibiotics	Succinate-semialdehyde dehydrogenase [Rhodotorula glutinis ATCC 204091]	Down	-2.67747	2.18863e-36
EVM0001224	Biosynthesis of antibiotics	3-carboxymuconate cyclase [Rhodosporidium toruloides NP11]	Down	-2.68409	0.000886664
EVM0007955	Biosynthesis of antibiotics	2-oxoisovalerate dehydrogenase E1 component, beta subunit [Rhodosporidium toruloides NP11]	Down	-2.68874	1.73653e-25
EVM0000391	Metabolic pathways	cell surface glycoprotein (predicted) [Sugiyamaella lignohabitans]	Down	-2.72202	1.19886e-23
EVM0004693	Metabolic pathways	RHTO0S28e00232g1_1 [Rhodosporidium toruloides]	Down	-2.72697	2.62635e-07
EVM0001961	Endocytosis	hypothetical protein RHOBADRAFT_52560, partial [Rhodotorula graminis WP1]	Down	-2.74702	5.45134e-33
EVM0006495	MAPK signaling pathway - yeast	cell surface glycoprotein (predicted) [Sugiyamaella lignohabitans]	Down	-2.77401	5.66122e-17
EVM0007330	Biosynthesis of antibiotics	2-oxoisovalerate dehydrogenase E2 component (dihydrolipoyl transacylase) [Rhodosporidium toruloides NP11]	Down	-2.78882	6.32471e-24
EVM0006888	MAPK signaling pathway - yeast	hypothetical protein K443DRAFT_437805 [Laccaria amethystina LaAM-08-1]	Down	-2.79508	1.37751e-07
EVM0008453	Spliceosome	RHTO0S26e01156g1_1 [Rhodosporidium toruloides]	Down	-2.80482	3.98501e-17
EVM0007730	MAPK signaling pathway - yeast	cell surface glycoprotein (predicted) [Sugiyamaella lignohabitans]	Down	-2.81051	1.38392e-35
EVM0006115	MAPK signaling pathway - yeast	cell surface glycoprotein (predicted) [Sugiyamaella lignohabitans]	Down	-2.81343	2.46639e-22
EVM0006247	MAPK signaling pathway - yeast	MFS transporter, PHS family, inorganic phosphate transporter [Rhodosporidium toruloides NP11]	Down	-2.82335	1.77535e-07
EVM0002161	Carbon metabolism	isocitrate lyase [Rhodosporidium toruloides NP11]	Down	-2.85278	3.75738e-28
EVM0003520	MAPK signaling pathway - yeast	hypothetical protein RHOBADRAFT_52738, partial [Rhodotorula graminis WP1]	Down	-2.86036	2.1013e-16
EVM0003253	Metabolic pathways	glycoside hydrolase family 32 protein [Rhodotorula graminis WP1]	Down	-2.86895	1.82256e-111
EVM0004962	mRNA surveillance pathway	protein of GFA family [Rhodosporidium toruloides NP11]	Down	-2.88449	7.07353e-05
EVM0006562	MAPK signaling pathway - yeast	phosphotyrosyl phosphatase activator [Rhodotorula toruloides NP11]	Down	-2.88634	1.46119e-06
EVM0001547	MAPK signaling pathway - yeast	cell surface glycoprotein (predicted) [Sugiyamaella lignohabitans]	Down	-2.88645	8.60113e-26
EVM0000365	Metabolic pathways	hypothetical protein RHTO_06475 [Rhodosporidium toruloides NP11]	Down	-2.91595	1.11068e-18
EVM0001337	MAPK signaling pathway - yeast	aryl-alcohol dehydrogenase [Rhodosporidium toruloides NP11]	Down	-2.92088	4.66027e-51
EVM0003612	Endocytosis	hypothetical protein RHOBADRAFT_65665 [Rhodotorula graminis WP1]	Down	-2.94332	2.17196e-81
EVM0003696	mRNA surveillance pathway	MFS transporter [Rhodosporidium toruloides NP11]	Down	-2.94748	5.20132e-36
EVM0004110	Metabolic pathways	NA	Down	-2.95056	1.5637e-27
EVM0006722	MAPK signaling pathway - yeast	von Willebrand domain containing protein [Rhodosporidium toruloides NP11]	Down	-2.98608	1.11652e-11
EVM0005102	MAPK signaling pathway - yeast	glycosyltransferase family 4 protein [Rhodosporidium toruloides NP11]	Down	-3.03733	1.62599e-10
EVM0001158	mRNA surveillance pathway	phosphoglycerate mutase family protein [Rhodotorula toruloides NP11]	Down	-3.04599	2.70454e-06
EVM0000882	MAPK signaling pathway - yeast	metallo-beta-lactamase domain containing protein [Rhodosporidium toruloides NP11]	Down	-3.05267	9.73094e-08
EVM0004228	MAPK signaling pathway - yeast	spherulin 4-like cell surface protein [Rhodosporidium toruloides NP11]	Down	-3.05359	3.77906e-15
EVM0005300	MAPK signaling pathway - yeast	hypothetical protein RHOBADRAFT_56018 [Rhodotorula graminis WP1]	Down	-3.0702	4.2789e-30
EVM0005367	MAPK signaling pathway - yeast	zinc finger protein [Rhodosporidium toruloides NP11]	Down	-3.10896	3.48362e-05
EVM0003970	MAPK signaling pathway - yeast	NA	Down	-3.12075	2.23366e-90
BGI_novel_G000011	MAPK signaling pathway - yeast	hypothetical protein RHOBADRAFT_52738, partial [Rhodotorula graminis WP1]	Down	-3.12652	3.1092e-05
EVM0003719	MAPK signaling pathway - yeast	Mucin-1 [Diplodia seriata]	Down	-3.12653	6.46114e-19
EVM0007429	MAPK signaling pathway - yeast	bZIP transcription factor [Rhodosporidium toruloides NP11]	Down	-3.13541	1.40507e-183
EVM0007731	MAPK signaling pathway - yeast	NA	Down	-3.17503	3.27378e-115
EVM0003783	MAPK signaling pathway - yeast	hypothetical protein MVLG_00986 [Microbotryum violaceum p1A1 Lamole]	Down	-3.19804	5.15705e-11
EVM0001585	MAPK signaling pathway - yeast	thaumatin, pathogenesis-related protein [Rhodosporidium toruloides NP11]	Down	-3.20876	1.04289e-06
EVM0007617	Metabolic pathways	MFS polyamine transporter [Rhodotorula toruloides NP11]	Down	-3.23776	1.97666e-29
EVM0001177	MAPK signaling pathway - yeast	MFS transporter [Rhodosporidium toruloides NP11]	Down	-3.24556	2.61024e-45
EVM0001174	MAPK signaling pathway - yeast	RHTO0S30e00298g1_1 [Rhodosporidium toruloides]	Down	-3.25801	3.29979e-64
EVM0000191	Metabolic pathways	NA	Down	-3.26137	2.11697e-26
EVM0000919	Ribosome	sodium/potassium-transporting ATPase subunit alpha [Rhodosporidium toruloides NP11]	Down	-3.31046	3.48074e-49
EVM0002513	MAPK signaling pathway - yeast	RecName: Full=Phenylalanine/tyrosine ammonia-lyase	Down	-3.32942	1.29274e-12
EVM0002006	Biosynthesis of antibiotics	RHTO0S17e00606g1_1 [Rhodosporidium toruloides]	Down	-3.33232	5.51729e-09
EVM0002058	Longevity regulating pathway - multiple species	hypothetical protein RHTO_04735 [Rhodosporidium toruloides NP11]	Down	-3.3615	2.77765e-59
EVM0002100	Metabolic pathways	hypothetical protein RHTO_02344 [Rhodosporidium toruloides NP11]	Down	-3.40865	3.03022e-22
EVM0000424	Metabolic pathways	uracil phosphoribosyltransferase [Rhodosporidium toruloides NP11]	Down	-3.46035	3.27695e-99
EVM0008413	Metabolic pathways	LANO_0D08064g1_1 [Lachancea nothofagi CBS 11611]	Down	-3.4689	6.39524e-10
EVM0006987	Longevity regulating pathway - multiple species	hypothetical protein RHTO_03485 [Rhodosporidium toruloides NP11]	Down	-3.47802	8.86797e-08
EVM0006165	Carbon metabolism	RHTO0S01e05138g1_1 [Rhodosporidium toruloides]	Down	-3.48169	5.78438e-34
EVM0000152	mRNA surveillance pathway	7alpha-cephem-methoxylase P8 chain related protein [Rhodosporidium toruloides NP11]	Down	-3.49586	8.84677e-96
EVM0004053	Carbon metabolism	NmrA-like domain containing protein [Rhodosporidium toruloides NP11]	Down	-3.60016	3.69528e-38
EVM0004835	MAPK signaling pathway - yeast	3-beta hydroxysteroid dehydrogenase/isomerase [Rhodosporidium toruloides NP11]	Down	-3.61565	1.79093e-104
EVM0006015	Glycerophospholipid metabolism	glycerophosphoryl diester phosphodiesterase [Rhodosporidium toruloides NP11]	Down	-3.62123	5.0748e-66
EVM0001267	Endocytosis	hypothetical protein RHOBADRAFT_52738, partial [Rhodotorula graminis WP1]	Down	-3.64067	3.2042e-74
EVM0004509	Mitophagy - yeast	alcohol dehydrogenase [Rhodosporidium toruloides NP11]	Down	-3.64568	1.46621e-114
EVM0000571	MAPK signaling pathway - yeast	NA	Down	-3.83194	1.72107e-22
EVM0000707	Biosynthesis of secondary metabolites	3-(3-hydroxy-phenyl)propionate hydroxylase [Rhodosporidium toruloides NP11]	Down	-3.83588	1.00023e-14
EVM0006825	Biosynthesis of amino acids	F-box domain containing protein [Rhodosporidium toruloides NP11]	Down	-3.84131	6.70917e-14
EVM0004490	Metabolic pathways	putative UbiE/COQ5 family methyltransferase [Rhodotorula glutinis ATCC 204091]	Down	-3.84215	7.95796e-74
EVM0007261	MAPK signaling pathway - yeast	glycoside hydrolase family 16 protein [Rhodosporidium toruloides NP11]	Down	-3.85037	6.16867e-32
EVM0008198	MAPK signaling pathway - yeast	hypothetical protein CANCADRAFT_32956 [Tortispora caseinolytica NRRL Y-17796]	Down	-3.85494	2.45096e-17
EVM0000847	Mitophagy - yeast	retinol dehydrogenase 12 [Moniliophthora roreri MCA 2997]	Down	-3.95845	6.80389e-117
EVM0000822	MAPK signaling pathway - yeast	hypothetical protein HMPREF1544_06652 [Mucor circinelloides f. circinelloides 1006PhL]	Down	-3.96238	1.95864e-34
EVM0002204	MAPK signaling pathway - yeast	hypothetical protein RHOBADRAFT_56146 [Rhodotorula graminis WP1]	Down	-3.97324	4.08267e-49
EVM0002799	Biosynthesis of antibiotics	OsmC family protein [Rhodotorula glutinis ATCC 204091]	Down	-4.12883	9.97347e-09
EVM0006484	Ribosome	zinc finger, RING-type protein [Rhodosporidium toruloides NP11]	Down	-4.16129	2.79219e-09
EVM0003251	MAPK signaling pathway - yeast	hypothetical protein A4X13_g6057 [Tilletia indica]	Down	-4.17449	2.51553e-32
EVM0002724	Biosynthesis of amino acids	base-excision DNA repair protein [Rhodosporidium toruloides NP11]	Down	-4.18247	8.77276e-62
EVM0001856	Metabolic pathways	Carbohydrate esterase family 4 protein [Rhodosporidium toruloides NP11]	Down	-4.26188	1.21455e-24
EVM0004728	MAPK signaling pathway - yeast	zinc-binding oxidoreductase CipB [Rhodosporidium toruloides NP11]	Down	-4.27586	9.85717e-23
EVM0005070	MAPK signaling pathway - yeast	ribonuclease E inhibitor RraA/Dimethylmenaquinone methyltransferase domain containing protein [Rhodosporidium toruloides NP11]	Down	-4.36103	7.99186e-10
EVM0006694	RNA polymerase	ion channel [Rhodosporidium toruloides NP11]	Down	-4.5153	8.86649e-11
EVM0001615	MAPK signaling pathway - yeast	hypothetical protein RHTO_05788 [Rhodosporidium toruloides NP11]	Down	-4.66297	1.38693e-30
EVM0002481	MAPK signaling pathway - yeast	zinc finger, C2H2-type domain containing protein [Rhodosporidium toruloides NP11]	Down	-4.91255	4.80647e-13
EVM0007448	MAPK signaling pathway - yeast	S-adenosylmethionine-dependent methyltransferase [Rhodosporidium toruloides NP11]	Down	-4.93323	1.2161e-12
EVM0000844	Mitophagy - yeast	mitochondrial outer membrane protein Mmm1 [Rhodosporidium toruloides NP11]	Down	-4.94002	9.25883e-13
EVM0002171	Metabolic pathways	hypothetical protein PLICRDRAFT_178447 [Plicaturopsis crispa FD-325 SS-3]	Down	-5.04729	5.26236e-14
EVM0000675	MAPK signaling pathway - yeast	DUF726 domain protein [Rhodosporidium toruloides NP11]	Down	-5.05115	2.52026e-12
EVM0001603	MAPK signaling pathway - yeast	GTP cyclohydrolase II [Rhodosporidium toruloides NP11]	Down	-5.0704	3.11725e-115
EVM0001977	Endocytosis	C-3 sterol dehydrogenase [Rhodotorula glutinis ATCC 204091]	Down	-5.14938	1.09073e-14
EVM0007794	Propanoate metabolism	Cell wall surface anchor family protein [Rhodotorula glutinis ATCC 204091]	Down	-5.1868	1.88674e-14
EVM0004739	MAPK signaling pathway - yeast	nicotinamide N-methyltransferase, putative [Rhodosporidium toruloides NP11]	Down	-5.27598	1.59327e-15
EVM0002364	Carbon metabolism	TPR and SET domain containing protein [Rhodosporidium toruloides NP11]	Down	-5.44059	8.85275e-17
EVM0002586	MAPK signaling pathway - yeast	integral membrane protein [Rhodosporidium toruloides NP11]	Down	-5.59859	1.75337e-15
EVM0006228	MAPK signaling pathway - yeast	hypothetical protein SPSK_05910 [Sporothrix schenckii 1099-18]	Down	-5.59869	7.64218e-18
EVM0006899	Endocytosis	hypothetical protein RHTO_02791 [Rhodosporidium toruloides NP11]	Down	-5.6114	0
EVM0007900	MAPK signaling pathway - yeast	NA	Down	-5.63791	8.29293e-19
EVM0006677	RNA transport	hypothetical protein RHTO_01301 [Rhodosporidium toruloides NP11]	Down	-5.71026	4.60236e-19
EVM0003944	Meiosis - yeast	hypothetical protein RHTO_01150 [Rhodosporidium toruloides NP11]	Down	-5.8981	1.20229e-20
EVM0004221	MAPK signaling pathway - yeast	potassium transporter [Rhodosporidium toruloides NP11]	Down	-5.90172	1.99872e-141
EVM0004565	MAPK signaling pathway - yeast	E3 ubiquitin-protein ligase MARCH5 [Rhodosporidium toruloides NP11]	Down	-6.04398	2.22107e-22
EVM0005894	MAPK signaling pathway - yeast	Di-trans-poly-cis-decaprenylcistransferase-like protein [Rhodosporidium toruloides NP11]	Down	-6.32148	6.732e-25
EVM0006689	RNA polymerase	hypothetical protein RHTO_07130 [Rhodosporidium toruloides NP11]	Down	-6.41488	2.88088e-26
EVM0004965	mRNA surveillance pathway	zinc finger, RING-type protein [Rhodosporidium toruloides NP11]	Down	-6.47888	3.67406e-26
EVM0004887	Vitamin B6 metabolism	pyridoxine biosynthesis protein [Rhodosporidium toruloides NP11]	Down	-6.48402	3.32724e-101
EVM0007841	MAPK signaling pathway - yeast	putative Nucleoside-diphosphate-sugar epimerase [Rhodotorula glutinis ATCC 204091]	Down	-6.51843	1.87132e-27
EVM0002712	Mitophagy - yeast	Phenol 2-monooxygenase [Rhodotorula glutinis ATCC 204091]	Down	-6.7289	2.09912e-28
EVM0001923	Biosynthesis of amino acids	transcription regulator HTH [Rhodosporidium toruloides NP11]	Down	-7.00127	6.57578e-27
EVM0004698	Metabolic pathways	hypothetical protein PHACADRAFT_256436, partial [Phanerochaete carnosa HHB-10118-sp]	Down	-7.8304	4.84498e-50
EVM0004035	Carbon metabolism	esterase / lipase [Rhodosporidium toruloides NP11]	Down	-7.87928	3.69941e-46
EVM0004703	Metabolic pathways	glycosyltransferase family 31 protein [Rhodosporidium toruloides NP11]	Down	-8.44882	1.76879e-55
EVM0008135	Phosphatidylinositol signaling system	NADH oxidase [Rhodotorula glutinis ATCC 204091]	Down	-8.86315	2.01521e-77
